# Supplementary material for: Identification of genomic loci regulating grain iron content in aus rice under two irrigation management systems
Source: Food Energy Secur. 2021 Sep 30;11(1):e329. doi: 10.1002/fes3.329 (PMC9286631; doi:10.1002/fes3.329)
Supplement: Supplementary file 2 — Table S1 [file FES3-11-0-s002.xlsx]

## Sheet: Supplementary Table S1
Supplementary Table S1: BAAP ID, name of accessions, name and mean value of iron traits (mg kg-1) used for GWA mapping and other necessary information.
BAAP ID	cultivar name	IRGC ID	GSOR ID	Country of origin / collection	Used in GWAS?	If no, why not?	FastSTRUCTURE Group	AWD_Fe57_grain_Y1	AWD_Fe57_grain_Y2	AWD_Fe57_shoot_Y1	CF_Fe57_grain_Y1	CF_Fe57_grain_Y2	CF_Fe57_shoot_Y1
1	ASSAM 4(BORO)	11482	-	India	Yes		3	14.01	13.0211	190.723	13.573	14.4654	233.908
2	ARC 5959	12160	-	India	Yes		2	11.0593	10.3021	153.346	12.2507	11.3369	175.146
3	ARC 5960	12161	-	India	Yes		2	12.246	11.4641	168.723	10.6819		297.222
4	ARC 5977	12166	-	India	Yes		2	11.6816	9.94499	124.408	12.9889	11.1099	163.155
5	ARC 6000	12172	-	India	Yes		4		11.4183	192.959	13.3469	13.0015
6	ARC 6240	12263	-	India	Yes		Aus-Admix	11.2226	11.5723	193.857	14.2248	12.7559	181.4
7	ARC 7325	12366	-	India	Yes		1	11.9727	11.1568	171.604		10.9919	215.486
8	ARC 10958	12685	-	India	Yes		4	11.0455	9.74773	143.007	12.5078	12.6238	286.354
9	AS 2	16320	-	India	Yes		Aus-Admix	12.7157		207.775
10	ARC 10392	20901	-	India	Yes		Aus-Admix	11.6342	11.646	119.578	12.4637	12.3792	243.273
11	ARC 11205	21224	-	India	Yes		Aus-Admix	12.8329	11.1122	227.819	12.3714		261.261
12	ARC 11340	21331	-	India	Yes		2	11.1116	11.1722	119.864	10.5126	11.5285	211.58
13	ARC 11600	21507	-	India	Yes		Aus-Admix	11.4662	11.121	131.012	13.7025	11.4668	227.222
14	AUS MURALI	25834	-	Bangladesh	Yes		4	10.3147	9.08747	169.875	11.2136	12.5333
15	BOWALIA	27537	-	Bangladesh	Yes		1	11.7494	7.63652	147.21	10.4705	12.9008	299.59
16	BOWALIA 2	27538	-	Bangladesh	Yes		Aus-Admix	9.02974	9.71386	227.153	9.8776	11.1187	383.71
17	AUS 12	28875	-	Bangladesh	Yes		Aus-Admix	8.70286	9.70147	121.84	11.6083	10.948	231.045
18	AUS 16	28879	-	Bangladesh	Yes		Aus-Admix	10.6834	9.54615	123.313	11.3642	11.538	217.799
19	AUS 22	28885	-	Bangladesh	Yes		Aus-Admix	13.681	10.8493	138.897	10.4187	11.6095	255.487
21	AUS 29	28892	-	Bangladesh	Yes		Aus-Admix	11.712	10.7097	167.568	11.6766	9.92056	205.944
22	AUS 31	28894	-	Bangladesh	Yes		Aus-Admix	10.975	9.57884	151.422	12.9121	12.0642	227.791
23	AUS 37	28900	-	Bangladesh	Yes		Aus-Admix	10.2796	10.0267	137.468	11.8984		230.085
24	AUS 46	28909	-	Bangladesh	Yes		Aus-Admix	10.6864	7.81364		11.2702	10.519	321.325
25	AUS 60	28923	-	Bangladesh	Yes		Aus-Admix	11.9431	11.1434	160.788	14.2038	13.5294
26	AUS 62	28925	-	Bangladesh	Yes		Aus-Admix	13.6816		207.634	12.8393	14.0264	171.851
27	AUS 63	28926	-	Bangladesh	Yes		5	12.8896	10.1216	125.242	12.5161	13.888	258.853
28	AUS 67	28930	-	Bangladesh	Yes		Aus-Admix	10.6149	10.1531		11.4444	12.4782	263.421
29	AUS 68	28931	-	Bangladesh	Yes		5	10.5197	9.9341	128.045	13.0299		219.964
30	AUS 74	28937	-	Bangladesh	Yes		Aus-Admix	12.7581	12.7103	334.158	12.1023	12.2469	204.582
31	AUS 77	28940	-	Bangladesh	Yes		Aus-Admix	9.14874	9.98188	138.793	11.8416	12.1989	367.498
32	AUS 89	28952	-	Bangladesh	Yes		Aus-Admix	9.77244	10.1209	124.193	10.7653	10.4034	292.196
33	AUS 93	28955	-	Bangladesh	Yes		Aus-Admix	10.2673	9.55378	150.038	10.852	11.0409	211.261
34	AUS 96	28958	-	Bangladesh	Yes		Aus-Admix	11.0988	11.7242	163.529	14.8494	12.0337	423.999
35	AUS 99	28961	-	Bangladesh	Yes		Aus-Admix	11.2011	10.1724	156.981		11.1088
36	AUS 100	28962	-	Bangladesh	Yes		Aus-Admix	11.1276	13.3717	198.868	11.2321	13.4357	247.56
37	AUS 105	28964	-	Bangladesh	Yes		5	14.1158	11.1876	95.1186	12.3543	13.5221	206.823
38	AUS 125	28979	-	Bangladesh	Yes		1	11.8524	10.9829	298.902	10.8412	9.78588	215.632
39	AUS 127	28981	-	Bangladesh	Yes		5	12.0197	9.25012	187.901	13.5794	14.084	256.316
40	AUS 130	28984	-	Bangladesh	Yes		5	10.5706	10.5409	121.441	12.0396	12.3448	317.033
41	AUS 131	28985	-	Bangladesh	Yes		1	10.9294	11.5294	200.604	12.0245	12.1574	178.153
42	AUS 136	28987	-	Bangladesh	Yes		5	9.93983	10.3386	131.915	10.6434	10.8635	234.891
43	AUS 151	28994	-	Bangladesh	Yes		Aus-Admix	11.6264		223.465	11.6088		227.923
44	AUS 152	28995	-	Bangladesh	Yes		5	12.4273	10.8516	149.351	11.5803		225.771
45	AUS 154	28997	-	Bangladesh	Yes		4	10.8702	11.1415	208.042	13.4594	11.3848
46	AUS 169	29003	-	Bangladesh	Yes		Aus-Admix	12.8247	9.62994	197.539	11.1576	12.6204	373.382
47	AUS 175	29007	-	Bangladesh	Yes		Aus-Admix	10.8933	9.90379	203.594	13.1974	11.8838	332.448
48	AUS 180	29010	-	Bangladesh	Yes		Aus-Admix	9.68895	8.25463	161.765	11.8667	10.6297	216.815
49	AUS 204	29022	-	Bangladesh	Yes		Aus-Admix	11.8785	8.69479	120.034	10.9153	10.0145	236.724
52	AUS 228	29034	-	Bangladesh	Yes		Aus-Admix	9.85713	9.2796	94.5344	11.5551	11.5153	196.738
53	AUS 267	29058	-	Bangladesh	Yes		Aus-Admix	12.7417	14.0616	137.906	12.7683	13.4172	185.249
54	AUS 268	29059	-	Bangladesh	Yes		Aus-Admix	10.3187	9.19021	216.224	11.1102	11.6198	254.049
55	AUS 273	29063	-	Bangladesh	Yes		Aus-Admix	11.7816	8.56303	229.87	11.2135	11.747	230.102
56	AUS 277	29067	-	Bangladesh	Yes		Aus-Admix	10.8655	9.96472	141.641	12.4322	11.9408
57	AUS 280	29070	-	Bangladesh	Yes		5	9.75524	8.29471	125.192	10.7817		226.973
58	AUS 283	29073	-	Bangladesh	Yes		Aus-Admix	10.3335	10.3054	166.874	11.4257	10.4746	387.157
59	AUS 293	29081	-	Bangladesh	Yes		Aus-Admix	12.3283		168.13	12.1005	12.3357	508.254
60	AUS 294	29082	-	Bangladesh	Yes		5	10.3661	11.4751	192.839		11.5147
62	AUS 309	29097	-	Bangladesh	Yes		3	12.6222			12.8873		188.783
63	AUS 314	29101	-	Bangladesh	Yes		Aus-Admix	9.96538	10.7236	172.03	12.8363	12.4316	210.129
64	AUS 317	29104	-	Bangladesh	Yes		Aus-Admix	8.83849	11.062	120.798	13.3389	11.3194	158.034
65	AUS 321	29108	-	Bangladesh	Yes		Aus-Admix	12.8501	13.0983	151.152		14.7249
66	AUS 323	29110	-	Bangladesh	Yes		5	11.2507	10.9947	162.574	12.041	13.7946	199.9
67	AUS 328	29115	-	Bangladesh	Yes		5	11.6343	10.1099	133.881	11.9742	11.3497	156.727
68	AUS 335	29122	-	Bangladesh	Yes		Aus-Admix	11.0962	10.6389	115.048	11.2138	11.1819
69	AUS 350	29137	-	Bangladesh	Yes		1	12.4711	10.937	142.771	11.3451	12.8561	199.593
70	AUS 353	29140	-	Bangladesh	Yes		Aus-Admix	12.1895		130.072			217.764
71	AUS 354	29141	-	Bangladesh	Yes		Aus-Admix	12.4701	11.7775	133.552	12.7603	11.9373	251.303
72	AUS 361	29148	-	Bangladesh	Yes		Aus-Admix	11.3513	11.166	161.98	11.5939	12.2467	283.602
73	AUS 362	29149	-	Bangladesh	Yes		Aus-Admix	8.92028	8.28651	162.534	11.9692	10.3954	402.55
74	AUS 364	29151	-	Bangladesh	Yes		Aus-Admix	12.3653	11.4998	135.813	13.4084	12.4514	231.261
75	AUS 366	29152	-	Bangladesh	Yes		1	8.98152	9.67569	203.913	12.3205	9.59182	238.444
76	AUS 369	29155	-	Bangladesh	Yes		1	9.50155	8.72296	139.147	10.0223		247.542
77	AUS 382	29166	-	Bangladesh	Yes		Aus-Admix	10.4194		172.752	10.6387		238.486
78	AUS 385	29169	-	Bangladesh	Yes		5	12.9394	12.6644	116.801	14.182	12.2696	141.078
79	AUS 391	29175	-	Bangladesh	Yes		Aus-Admix	10.6453	9.79092	213.208	11.9042	10.2396
80	AUS 401	29185	-	Bangladesh	Yes		5	11.4759	11.8494	108.831	13.0121	12.5901	141.35
81	AUS 411	29195	-	Bangladesh	Yes		5	11.9874	10.5607	83.5627	10.8768	12.5195	153.533
82	AUS 414	29197	-	Bangladesh	Yes		5	11.5712	11.1162	253.825	10.8767	13.416	300.511
83	AUS 415	29198	-	Bangladesh	Yes		5	12.252	11.1541		12.7325	14.2169	196.241
84	AUS 417	29200	-	Bangladesh	Yes		5	10.3561	10.2513	74.0857	12.3588	11.1315	230.95
85	AUS 420	29203	-	Bangladesh	Yes		Aus-Admix	10.74	9.623	109.612	11.2806	12.2584	295.779
86	AUS 435	29217	-	Bangladesh	Yes		Aus-Admix	12.6551	11.889	134.166	13.6059		199.45
87	AUS 440	29222	-	Bangladesh	Yes		Aus-Admix	9.70681	7.94562	115.333	14.1791	10.4433
88	AUS 453	29233	-	Bangladesh	Yes		Aus-Admix	11.7522	12.6581	140.384	14.5884	13.7734	212.032
89	AUS 455	29235	-	Bangladesh	Yes		Aus-Admix	12.6564	10.719	111.155	12.4654	12.7211	209.452
90	AUS 462	29240	-	Bangladesh	Yes		Aus-Admix	10.0511	10.5424	149.799	11.4909	10.4217	296.402
91	AUS 464	29242	-	Bangladesh	Yes		Aus-Admix	13.5729	11.6749	152.86	11.3313	13.4499	177.525
92	BORO 354	29295	-	Bangladesh	Yes		3	12.9722	12.112	134.384	14.8065	14.3455	246.418
93	BALAM AUS	34835	-	India	Yes		5	10.7771	9.16813	110.405	12.2241	11.0739	181.48
94	BORO	34866	-	India	Yes		Aus-Admix	11.7482	12.6092	243.551	12.2478	12.1912	276.857
96	BCULARN	36826	-	Bangladesh	Yes		Aus-Admix	11.0413	11.7119	216.167	10.6778	13.5129	395.02
97	AUSMERI	37359	-	Bangladesh	Yes		Aus-Admix	14.6327	13.2262	107.319	12.7499		258.41
98	ARC 14108	41404	-	Bangladesh	Yes		Aus-Admix	10.0901	10.2784	152.015	15.2247	14.8756	217.957
99	ARC 14855	41790	-	India	Yes		4	11.5839	11.9841	184.839	12.1027	12.7246
100	ARC 14915	41818	-	India	Yes		Aus-Admix	13.9164	12.723	148.421		16.5124
101	ARC 14950	41833	-	India	Yes		Aus-Admix	12.5802	11.6815	143.884		11.4646
102	ARC 14965	41842	-	India	Yes		Aus-Admix	13.8229	12.9986	188.449	13.1498	13.563
103	ARC 14969	41844	-	India	Yes		Aus-Admix	11.0796	8.54373	181.965	12.619	11.6227	521.466
104	ARC 7098	44027	-	India	Yes		Aus-Admix	10.5446	10.9348	121.624
105	BROWN GORA S.B. 92	44855	-	India	Yes		4	12.9821	12.0493	206.484	12.3483	12.1554	325.599
106	AUS PADDY(BLACK)	44975	-	India	Yes		Aus-Admix	11.4154	8.30752	175.952	12.1358	11.2265	257.953
107	AUS PADDY(WHITE)	44979	-	India	Yes		2	10.6045	7.61303	134.648	10.4998	10.7339	262.974
108	ANJANI	52607	-	India	Yes		Aus-Admix	13.6262	9.42695	110.852	14.0166	13.491	384.34
109	BAUSPHR	52622	-	India	Yes		Aus-Admix	10.7275	11.1627	128.774	11.8935	12.2435	255.569
110	BIR CONA	53480	-	Bangladesh	Yes		5	14.1022	13.1434	143.522	15.7625	12.7005	258.963
111	AUS KUSHI	66688	-	Bangladesh	Yes		Aus-Admix	10.452	10.4161	137.208	11.7481	11.5539	275.721
113	SLO 19	689	-	India	Yes		Aus-Admix				11.3445	9.85294	247.879
114	EARLY SUTARSAR 39	6255	-	India	Yes		Aus-Admix	9.64141	9.70844	182.389	10.2039	11.2669	244.449
115	PHULPATTAS 72	6263	-	India	Yes		Aus-Admix	11.2552	10.1521	124.941	10.0677	11.1545	205.04
116	DA 12	6369	-	Bangladesh	Yes		5	11.275	11.0844	129.07	11.7185	11.8172	224.433
117	KADA-68-1	6406	-	India	Yes		4	11.1042	11.1062	145.912	11.3571	12.104
118	DF3	8363	-	Bangladesh	Yes		1	13.6841	11.7908		15.2088	13.605	307.513
119	CTG250	8676	-	Bangladesh	Yes		Aus-Admix	12.2003	9.75652	113.457	13.7703	12.968	336.692
120	JW102	9164	-	India	Yes		4	12.1777	9.57741	166.452	12.6813	13.0807	211.712
121	KHAILAORGOABEZ	9947	-	India	Yes		3	12.041	11.8922	122.118	12.7618		220.456
122	KELE(AUS)	11486	-	India	Yes		Aus-Admix	10.8026	10.3346	152.359	14.1813	12.5617
123	CHAMKA	25844	-	Bangladesh	Yes		Aus-Admix	9.61278	8.27842	173.144	11.5145	12.956	262.686
124	KALOSHAITA	25878	-	Bangladesh	Yes		1	11.4081	10.5545	177.77	11.5842	11.8268	339.62
125	KUMBI	25883	-	Bangladesh	Yes		Aus-Admix	11.9261		191.699	12.2407	12.374	247.568
126	MUNSHISHAIL	25908	-	Bangladesh	Yes		Aus-Admix	10.2042	11.4224	155.8	9.4878	11.1234	302.395
127	SHONI	25922	-	Bangladesh	Yes		1	12.788	11.4125	149.681	13.691	13.1989	192.972
128	PURA NUKNA	26413	-	Bangladesh	Yes		1	11.7742	10.0858	178.473	12.8241	10.8018	392.326
129	CUNAIL	27512	-	Bangladesh	Yes		3	14.2863		159.529	15.5944	13.0527
131	KANCHA NONI	27557	-	Bangladesh	Yes		Aus-Admix	10.9189	12.3752	129.217	12.6428	14.0244	205.806
132	PHUL DUMRA	27576	-	Bangladesh	Yes		Aus-Admix	11.6491	9.86234	126.512		13.7938
133	DHALIBORO 105-2	29314	-	Bangladesh	Yes		3	12.9797	13.2231	104.47	14.0582	15.0489	254.508
134	DHALIBORO 111-3	29315	-	Bangladesh	No	Very low sequence depth (0.85x)		11.1635	13.0948	192.817	13.3013	13.1102	187.861
135	KALIBORO 2-2	29353	-	Bangladesh	Yes		3	12.8497	13.4315	123.789	14.3455	14.1722	247.055
136	KALIBORO 26	29355	-	Bangladesh	Yes		3	12.0626	12.5761	165.67	13.9361	13.311
137	KALIBORO 41-1	29356	-	Bangladesh	Yes		3	11.3834		96.7908	13.2632		273.373
138	KALIBORO 80-3	29358	-	Bangladesh	Yes		3	12.9233		130.934	15.3284	13.4015
139	KALIBORO 138-2	29361	-	Bangladesh	Yes		3		11.9914	108.165	14.5692	15.6934	201.203
140	KALIBORO 704	29368	-	Bangladesh	Yes		3	11.4273		100.284	13.0228		143.947
141	KAL BURI	31588	-	Bangladesh	Yes		1	11.4187	8.81647		12.8479	13.0738	345.635
142	SHADA BORO	34752	-	Bangladesh	Yes		3	13.273	11.7478		14.11	13.6708
143	JAGAL-1640 A	34800	-	India	Yes		3	13.9633	12.0851	114.976	15.0808	15.4614	358.156
144	CHANDRA KANA	34876	-	India	Yes		Aus-Admix	10.0844	9.93242	159.277	11.7351	11.7222	274.352
145	CHANDRA MUKHI	34880	-	India	Yes		1	11.6391	8.96025	132.577	13.1994	11.5794	402.584
146	GOHAMA BHADRI	34917	-	India	Yes		Aus-Admix	13.3643	12.7088	159.093	13.6052	12.3562	383.846
147	HIJLI	34925	-	India	Yes		1	11.535	10.4222	191.878	11.9741	13.2097	224.926
148	JAGAL	34928	-	India	Yes		Aus-Admix	11.9116	9.90554	143.307		12.9231
149	JATI AUS	34940	-	India	Yes		Aus-Admix	12.1034	11.7079	141.047	12.3021	13.0701	433.014
150	KALINDI	34964	-	India	Yes		4	11.5273	8.88835		13.3177	12.2996	279.965
151	KALO BIRA	34966	-	India	Yes		1	10.9524	11.4881	139.122	13.2223	12.7025
152	KELE BARI	34984	-	India	Yes		Aus-Admix	12.2781		224.113	13.3971		190.138
153	KHASHIA PANJA	34996	-	India	Yes		Aus-Admix	9.23124	11.0405	168.278	10.4275	12.8028	210.816
154	KUBIL RASH	35005	-	India	Yes		Aus-Admix	13.3915	10.4532	125.807	11.5996		187.424
155	M 136-20	35053	-	India	Yes		Aus-Admix	11.1889	12.1164	112.538		13.1229
156	NAI DUMUR	35057	-	India	Yes		Aus-Admix	12.7243	10.1987		13.9866		277.067
157	PADMA SAIL	35079	-	India	Yes		5	9.47231	10.2372	117.544	11.7544	12.7383	185.053
158	SHAMLA MEGHI	35148	-	India	Yes		Aus-Admix	10.845	9.92139	153.55	11.7441	10.3533	251.602
159	SHETE BHADO	35152	-	India	Yes		Aus-Admix	11.1209	9.21878	102.901	10.6385	10.3691	293.378
160	SOA MUKHI	35158	-	India	Yes		Aus-Admix	11.522		143.305	11.7876		142.613
161	SOASI	35159	-	India	Yes		Aus-Admix	11.0013		163.51	12.086		255.303
162	SXC290	35181	-	India	Yes		Aus-Admix	13.3729	11.844	145.143	12.1474	14.6951	296.396
163	HABIGANJ BORO 2	36827	-	Bangladesh	Yes		Aus-Admix	9.45463	9.60403	106.127	11.7535	11.0053	150.866
164	SORIBHOG	37312	-	Bangladesh	Yes		2	9.48098	9.52772	117.601	11.7569	10.9993	448.413
165	DESHI BORO	37411	-	Bangladesh	Yes		3	14.3419	14.6103	222.989	15.2015	16.0579	427.579
166	JAGLE BORO	37452	-	Bangladesh	Yes		3	11.8843		149.866	12.6067		259.744
167	SORISHAFUL	37600	-	Bangladesh	Yes		Aus-Admix	10.8408	10.9319	137.825	11.6944	12.4926	242.989
168	KADA-176-12	40636	-	India	Yes		4	10.9055	13.1386	153.658	12.9227	16.5775	300.494
169	DHALAI KACHARI	43811	-	Bangladesh	Yes		Aus-Admix	11.8831	11.9872	160.947	10.8451	15.6541
170	GOTA LEMMA	43842	-	Bangladesh	Yes		Aus-Admix	12.9786	11.7082	159.627	12.526		274.392
171	MOTZHUL	43928	-	Bangladesh	No	Not enough plants from Nursurey in Mymensingh 2013
172	CN2-175-5-31	45363	-	India	Yes		Aus-Admix	11.2148	11.7339	208.502	10.1876	12.5309
173	DHINGHA	45540	-	India	Yes		Aus-Admix	12.6139	11.1407	252.81	12.6404	14.4713
174	DA2	45625	-	India	Yes		3	15.0461	13.346	238.823	15.7725		328.018
175	GOUERISAIL	45720	-	India	Yes		Aus-Admix	11.1254	13.4005	126.373	14.9137	13.0322	131.433
176	Code No BI 93	45849	-	India	Yes		Aus-Admix	10.6913	13.3288	120.394	12.8327	12.0677	181.029
177	KALI AUS	45992	-	India	Yes		4	11.9339		171.269		11.3493
178	PARBATJIRA	46517	-	India	Yes		Aus-Admix	11.3469	12.7978	155.47		13.0433
179	SATHA	46658	-	India	Yes		Aus-Admix	11.945	12.0785	166.317	12.1383	11.6728	245.286
180	DULAAUS	49180	-	Bangladesh	Yes		4		10.0272	118.684		12.7402
181	CHINGER	52107	-	India	Yes		4	13.9304	12.1356	233.281		13.6211
182	RAJBHOG	52738	-	India	Yes		Aus-Admix	11.7867	11.772	121.65	12.2705	12.7196	463.467
183	T 65	52773	-	India	Yes		Aus-Admix	12.175		111.762
184	SAITA BORO	53572	-	Bangladesh	Yes		3	12.8531		153.528	13.2141		268.847
185	KUDA	54077	-	India	Yes		4	13.2571	12.0646	149.229	11.4906	13.4432	370.721
186	JABAR SAIL	58738	-	Bangladesh	Yes		Aus-Admix	9.82416	10.015	137.081	12.9913	13.3599	232.311
187	KALASU	60966	-	India	Yes		4	11.3561	7.40581	177.543		10.9306
188	JABOR SAIL	66797	-	Bangladesh	Yes		Aus-Admix	11.4186	12.0778	140.078	10.5305	12.7664	154.981
189	DUBHI GORA	74567	-	India	Yes		Aus-Admix	12.0852	11.3189	113.157		12.909
190	NAGRI	74767	-	India	Yes		Aus-Admix		10.2476			13.4635
191	DJ29	76316	-	India	Yes		Aus-Admix	11.7759	10.6539	343.983		14.5342
192	CHENGRI 1	77227	-	Bangladesh	Yes		4	15.7957	11.953		11.4394	14.7637	426.458
193	LALI BORO	78395	-	Bangladesh	Yes		Aus-Admix	13.0153		117.046			304.534
194	JABAHUL	86978	-	Bangladesh	Yes		1	13.2072	13.046	232.225	13.0893	13.8372	213.6
195	RAJ MUNDO	87010	-	Bangladesh	Yes		1	10.154	11.2714	183.951		11.5312
196	TEPA BORO 508	46739	-	India	Yes		Aus-Admix	13.4272	12.0614	123.111	14.0929	15.0305	342.464
197	W 418	46788	-	India	Yes		Aus-Admix	11.1901	10.5618	183.676	11.5502	10.5471	270.796
198	WHITE DUBHI	66911	-	India	Yes		4	13.3128	12.4494	152.102	11.2778	12.834	257.107
199	ARC 7229	-	301006	India	Yes		2	10.638	11.1442	143.734	10.6175		233.937
200	BJ 1	-	301016	India	Yes		Aus-Admix	13.9345		176.485	13.3245		286.4
201	Black Gora	-	301017	India	Yes		Aus-Admix	10.8479		159.865	12.0258		393.563
202	Dhala Shaitta	-	301041	Bangladesh	Yes		Aus-Admix	10.5797		164.662	13.1973		237.833
203	DV85	-	301045	Bangladesh	Yes		Aus-Admix	10.4314	11.2756	108.911	13.4101	12.0816	257.158
204	DZ78	-	301046	Bangladesh	Yes		Aus-Admix	11.8787	11.2403	83.6184	12.4117	12.8862	324.398
205	Jhona 349	-	301071	India	Yes		Aus-Admix	11.7299	11.2766		11.9394	12.4872	324.846
206	Kalamkati	-	301074	India	Yes		Aus-Admix	9.575	10.1349	92.2876	12.5092	12.2523	196.942
207	Kasalath	-	301077	Bangladesh	Yes		4	11.8957	10.6769	106.553	12.3645	13.5228	246.481
208	T 1	-	301143	India	Yes		Aus-Admix	12.664	10.9272		12.1708		278.583
209	T26	-	301144	India	Yes		Aus-Admix	11.2458	11.4135	140.005	12.9831	13.1738	286.02
210	ARC 6578	-	301169	India	Yes		2	11.0562	9.35798	110.098	11.1615		190.873
211	CTG 1516	-	301304	Bangladesh	Yes		5	11.2089	11.3968	136.351	13.389	13.3085	237.543
212	DD 62	-	301306	Bangladesh	Yes		Aus-Admix	12.1016	9.63372	137.893	11.229	11.865	210.804
213	DJ 123	-	301307	Bangladesh	Yes		1	11.1386	12.1037	122.989	12.942	13.2539	312.656
214	DJ 24	-	301308	Bangladesh	Yes		5		7.70743	128.122	12.5844	10.6162	126.692
215	DM 43	-	301310	Bangladesh	Yes		Aus-Admix	11.5494	12.2483	137.753	14.1649	14.3163	191.838
216	DM 56	-	301311	Bangladesh	Yes		5		10.0343	161.842	13.9472	11.2719	333.741
217	DM 59	-	301312	Bangladesh	Yes		5	11.7456	11.5927	144.994		12.9046
218	DNJ 140	-	301313	Bangladesh	No	Very low sequence depth (0.42x)		11.6098	11.4951	117.695	13.3188	14.259	232.272
219	DV 123	-	301314	Bangladesh	Yes		5	11.4368	10.5296	161.057	11.6502	13.4345	303.337
220	Ghorbhai	-	301316	Bangladesh	Yes		Aus-Admix	10.9143	8.42154	198.009	11.1991	11.7668	270.849
221	Goria	-	301317	Bangladesh	Yes		Aus-Admix	11.5825	10.6954	188.736	11.6523	11.9587
222	Jamir	-	301318	Bangladesh	Yes		3	15.5065	13.4883	212.466	15.9993	14.9603	254.69
223	Kachilon	-	301319	Bangladesh	Yes		1	9.11423	10.2446	130.105	11.3858
224	DZ 193	-	301335	Bangladesh	No	Very low sequence depth (1.86x)		11.3342	10.6203	135.164	14.2347	17.2461	259.885
225	Karkati 87	-	301336	Bangladesh	Yes		Aus-Admix	12.2184	9.34637	90.8676	13.3799	11.7499	405.404
226	ARC 10376	-	301341	India	Yes		1	11.0929	9.26184	153.372	11.7488	9.95417	378.644
227	9524	-	301345	India	Yes		2	11.0194	9.88521	160.774	10.5405	11.579	135.693
228	Surjamkuhi	-	301347	India	Yes		5	12.996	10.226	137.971	13.1156	11.2518	165.228
229	PTB 30	-	301348	India	Yes		Aus-Admix	11.1687	9.59749	179.441	10.8188	11.0484	165.737
230	Bawoi	-	-	Bangladesh	Yes		Aus-Admix	13.0382	12.3751	153.893	13.5536	12.8773	357.917
231	Lakhai	-	-	Bangladesh	No	Japonica		15.5254	15.2189	138.739	16.413	15.3791	263.588
233	Bogura	-	-	Bangladesh	Yes		3	12.8364	13.2852	120.135	13.9817	15.924
234	Lahaya	-	-	Bangladesh	No	Japonica		16.1864	14.9708	117.226	15.7293	14.3279	210.265
235	Deshi boro	-	-	Bangladesh	No	Indica		15.7052	14.8964	186.302	17.0896	15.1248	459.105
236	Tupa	-	-	Bangladesh	Yes		3	12.559		225.931	13.8113		343.855
237	Chhola boro	-	-	Bangladesh	Yes		3	13.74	11.447	296.358	13.2712	14.7442	221.489
238	Chhola boro(2)	-	-	Bangladesh	Yes		3	14.2133	12.3041	148.531	14.3319	14.3917	268.974
239	Lafai	-	-	Bangladesh	Yes		3	14.4114	12.0538		11.7586	13.5516	258.832
241	Chaili boroi	-	-	Bangladesh	Yes		3	13.8988		126.96	13.8966		176.192
242	Sada boro	-	-	Bangladesh	Yes		3	12.7821	12.7592	141.75	13.169	12.9899	237.81
243	Gobir sail	-	-	Bangladesh	No	Japonica		14.4809	12.4437	134.598	13.0456	12.0131
245	Tulsi boro	-	-	Bangladesh	Yes		3	12.4015		156.14	12.7685		299.591
246	Gachi	-	-	Bangladesh	No	Japonica- No DNA sent from IRRI			13.0637	127.758	15.5554	14.4126	203.196
248	Rata boro	-	-	Bangladesh	Yes		3	11.7603	11.8438	204.241	13.4697	13.4161	136.515
250	Bachi boro	-	-	Bangladesh	No	Japonica		12.7788	13.5851	162.657	13.7059	14.1945	195.418
252	Asahi	-	-	Bangladesh	No	Indica		13.8113	9.78514	269.627	14.4317	13.3784	372.069
253	BR 3	-	-	Bangladesh	No	Indica		12.7402	11.598		10.6566	12.8739	162.37
254	BR 6	-	-	Bangladesh	No	Indica		13.1989	11.6401	146.456		12.3126	294.228
255	BR 16	-	-	Bangladesh	Yes		Aus-Admix			130.273	11.5299		173.422
256	BRRI dhan 28	-	-	Bangladesh	No	Indica		12.0475	10.0812	146.058	11.2051	11.7142	332.767
257	BRRI dhan45	-	-	Bangladesh	No	Indica		10.6258	8.36596	147.581	12.5436	10.388	244.374
258	BRRI dhan47	-	-	Bangladesh	No	Indica		12.6661	10.2521	115.928	11.0666	10.6545	155.439
259	BRRI dhan50	-	-	Bangladesh	No	Indica		13.1265		127.847	13.4013		200.534
260	BINA dhan 5	-	-	Bangladesh	No	Indica		12.3589	9.41962	129.589	10.4668	11.439	207.605
261	Iratom 24	-	-	Bangladesh	No	Indica		11.2453	10.0689	133.032		11.2782	239.505
262	IARI 6626	-	310317	India	No	Very low sequence depth (1.37x)		16.2433	8.51317	154.52	13.4483		221.755
263	IARI 7449	-	310318	India	Yes		2	11.1097		154.731	13.8073		211.812
265	P 79	-	310380	India	Yes		Aus-Admix	13.4025		122.694		14.2736
266	Polman	-	310388	India	Yes		Aus-Admix	11.3941	8.9407	175.917		12.7074
267	DJ 53	-	310513	Bangladesh	Yes		5	10.7272	9.6	102.034	12.5604		251.469
268	Ziri	-	310787	India	Yes		Aus-Admix	11.0478			13.7662
269	IARI 6621	-	311046	India	Yes		2	12.3959	10.5149	188.57	11.7996	14.0171	203.192
270	P 32	-	311085	India	Yes		Aus-Admix	9.87406	9.12951	134.961		12.8672
271	99216	-	311111	India	Yes		2	11.6404	10.7625	192.912	11.8749		154.363
272	NP 97	-	311207	India	Yes		Aus-Admix	11.6704	11.3661	97.3718	13.0814	12.6128	227.866
273	DV 118	-	311579	Bangladesh	Yes		5		10.5057			11.9352
274	Pachodi 427	-	311589	India	Yes		Aus-Admix	11.1447	10.4472	139.595	11.4707	12.6216	222.339
275	Bowalia	-	311608	Bangladesh	Yes		Aus-Admix	11.3978	11.182	216.595	12.1197	11.8696	297.228
277	ARC 10378	-	311640	India	No	No DNA sent from IRRI		8.68638	11.1949	173.355	13.1228	10.4117
278	DA 24	-	311665	Bangladesh	Yes		Aus-Admix	11.4309	11.3262	138.789	13.4903	11.4346
279	Thubri	-	311683	Bangladesh	Yes		Aus-Admix	11.7342	10.4869		10.1675	12.0544	194.991
280	Fulbadam	-	311784	Bangladesh	Yes		Aus-Admix	11.4135	10.7798	146.117	13.0566	11.1432	259.727
282	DOM SUFID	117265	-	Iran	No	Japonica			12.8966	137.328	15.8695	14.0854	162.184
283	DULAR	117266	-	India	Yes		Aus-Admix	13.4842	12.5568	132.258		12.1099
284	FR 13 A	117267	-	India	Yes		4	13.7048	11.4383	66.5003		12.8321
285	IR 64-21	117268	-	Philippines	No	Indica		10.8047		154.228	11.996		280.455
286	LI-JIANG-XIN-TUAN-HEI-GU	117269	-	China	No	Japonica		15.0788	14.8904
287	M 202	117270	-	USA	No	Japonica		13.7212	12.0903	176.786
288	MINGHUI 63	117271	-	China	Yes		Aus-Admix	12.6408	11.4811	103.745		12.2842
289	MOROBEREKAN	117272	-	Guinea	No	Japonica		12.2064	10.4369	125.722
290	N 22	117273	-	India	Yes		Aus-Admix	13.8325	12.5267	226.98		13.4975	310.498
291	NIPPONBARE	117274	-	Japan	No	Japonica		15.8672		218.978	16.08		234.446
292	POKKALI	117275	-	India	No	Indica			9.00391	82.2979
293	SADU CHO	117276	-	Korea	No	Indica		12.9971		131.214	12.459
294	SANHUANGZHAN NO 2	117277	-	China	No	Indica		12.5921		159.267	13.0991		155.221
296	TAINUNG 67	117279	-	Taiwan	No	Japonica		10.8809		136.004	10.9427		125.93
297	ZHENSHAN 97 B	117280	-	China	No	Indica		13.6771	12.6687		12.9528	14.3619
298	ASWINA	117281	-	Bangladesh	No	Indica		12.0731	11.0156	94.027	11.1508	11.2716
299	CYPRESS	117282	-	USA	No	Japonica		12.7664	11.7711	126.085

## Sheet: Raw data Year 1 grain Fe
treatment	cultivar	name	Treatment	Genotype	grain Fe
AWD	1	ASSAM 4(BORO)	AWD	1	15.5244
AWD	1	ASSAM 4(BORO)	AWD	1	12.7342
AWD	1	ASSAM 4(BORO)	AWD	1	14.3151
AWD	1	ASSAM 4(BORO)	AWD	1	13.4665
CF	1	ASSAM 4(BORO)	CF	1	16.3743
CF	1	ASSAM 4(BORO)	CF	1	10.5853
CF	1	ASSAM 4(BORO)	CF	1	12.7983
CF	1	ASSAM 4(BORO)	CF	1	14.534
AWD	2	ARC 5959	AWD	2	10.1545
AWD	2	ARC 5959	AWD	2	11.5328
AWD	2	ARC 5959	AWD	2	11.5723
AWD	2	ARC 5959	AWD	2	10.9777
CF	2	ARC 5959	CF	2	9.02231
CF	2	ARC 5959	CF	2	12.7375
CF	2	ARC 5959	CF	2	15.4952
CF	2	ARC 5959	CF	2	11.7479
AWD	3	ARC 5960	AWD	3	13.245
AWD	3	ARC 5960	AWD	3	11.9479
AWD	3	ARC 5960	AWD	3	12.7211
AWD	3	ARC 5960	AWD	3	11.07
CF	3	ARC 5960	CF	3	10.7772
CF	3	ARC 5960	CF	3	11.9276
CF	3	ARC 5960	CF	3	9.34073
AWD	4	ARC 5977	AWD	4	12.1553
AWD	4	ARC 5977	AWD	4	10.3358
AWD	4	ARC 5977	AWD	4	12.451
AWD	4	ARC 5977	AWD	4	11.7842
CF	4	ARC 5977	CF	4	15.5879
CF	4	ARC 5977	CF	4	14.6672
CF	4	ARC 5977	CF	4	10.4809
CF	4	ARC 5977	CF	4	11.2197
AWD	6	ARC 6240	AWD	6	13.9705
AWD	6	ARC 6240	AWD	6	10.9321
AWD	6	ARC 6240	AWD	6	8.79617
AWD	6	ARC 6240	AWD	6	11.1914
CF	6	ARC 6240	CF	6	13.8748
CF	6	ARC 6240	CF	6	12.252
CF	6	ARC 6240	CF	6	13.1333
CF	6	ARC 6240	CF	6	17.6391
AWD	8	ARC 10958	AWD	8	13.3108
AWD	8	ARC 10958	AWD	8	11.2672
AWD	8	ARC 10958	AWD	8	8.55862
CF	8	ARC 10958	CF	8	11.5789
CF	8	ARC 10958	CF	8	11.8232
CF	8	ARC 10958	CF	8	14.1214
AWD	10	ARC 10392	AWD	10	12.9528
AWD	10	ARC 10392	AWD	10	12.6403
AWD	10	ARC 10392	AWD	10	10.6454
AWD	10	ARC 10392	AWD	10	10.2983
CF	10	ARC 10392	CF	10	15.9699
CF	10	ARC 10392	CF	10	10.4985
CF	10	ARC 10392	CF	10	13.0266
CF	10	ARC 10392	CF	10	10.3599
AWD	11	ARC 11205	AWD	11	12.3871
AWD	11	ARC 11205	AWD	11	14.9481
AWD	11	ARC 11205	AWD	11	10.9909
AWD	11	ARC 11205	AWD	11	13.0055
CF	11	ARC 11205	CF	11	12.9601
CF	11	ARC 11205	CF	11	11.4371
CF	11	ARC 11205	CF	11	12.7169
AWD	12	ARC 11340	AWD	12	9.31272
AWD	12	ARC 11340	AWD	12	10.9351
AWD	12	ARC 11340	AWD	12	14.5736
AWD	12	ARC 11340	AWD	12	9.62476
CF	12	ARC 11340	CF	12	8.8722
CF	12	ARC 11340	CF	12	11.294
CF	12	ARC 11340	CF	12	10.7057
CF	12	ARC 11340	CF	12	11.1785
AWD	13	ARC 11600	AWD	13	9.94925
AWD	13	ARC 11600	AWD	13	10.2844
AWD	13	ARC 11600	AWD	13	12.5488
AWD	13	ARC 11600	AWD	13	13.0822
CF	13	ARC 11600	CF	13	16.8305
CF	13	ARC 11600	CF	13	13.7424
CF	13	ARC 11600	CF	13	12.3833
CF	13	ARC 11600	CF	13	11.8539
AWD	14	AUS MURALI	AWD	14	10.9286
AWD	14	AUS MURALI	AWD	14	13.7351
AWD	14	AUS MURALI	AWD	14	8.3669
AWD	14	AUS MURALI	AWD	14	8.22835
CF	14	AUS MURALI	CF	14	13.4914
CF	14	AUS MURALI	CF	14	9.15397
CF	14	AUS MURALI	CF	14	10.9954
AWD	15	BOWALIA	AWD	15	15.4474
AWD	15	BOWALIA	AWD	15	9.89525
AWD	15	BOWALIA	AWD	15	10.3096
AWD	15	BOWALIA	AWD	15	11.3452
CF	15	BOWALIA	CF	15	11.4427
CF	15	BOWALIA	CF	15	11.4819
CF	15	BOWALIA	CF	15	10.7897
CF	15	BOWALIA	CF	15	8.16748
AWD	16	BOWALIA 2	AWD	16	7.22692
AWD	16	BOWALIA 2	AWD	16	9.89711
AWD	16	BOWALIA 2	AWD	16	9.19685
AWD	16	BOWALIA 2	AWD	16	9.79808
CF	16	BOWALIA 2	CF	16	10.5615
CF	16	BOWALIA 2	CF	16	10.7085
CF	16	BOWALIA 2	CF	16	9.39958
CF	16	BOWALIA 2	CF	16	8.84072
AWD	17	AUS 12	AWD	17	9.68026
AWD	17	AUS 12	AWD	17	8.3151
AWD	17	AUS 12	AWD	17	8.11321
CF	17	AUS 12	CF	17	11.3955
CF	17	AUS 12	CF	17	11.8041
CF	17	AUS 12	CF	17	13.0233
CF	17	AUS 12	CF	17	10.2101
AWD	18	AUS 16	AWD	18	10.1302
AWD	18	AUS 16	AWD	18	10.2202
AWD	18	AUS 16	AWD	18	12.9933
AWD	18	AUS 16	AWD	18	9.38994
CF	18	AUS 16	CF	18	10.0293
CF	18	AUS 16	CF	18	9.99521
CF	18	AUS 16	CF	18	12.6743
CF	18	AUS 16	CF	18	12.7579
AWD	19	AUS 22	AWD	19	10.2894
AWD	19	AUS 22	AWD	19	15.1058
AWD	19	AUS 22	AWD	19	15.0049
AWD	19	AUS 22	AWD	19	14.324
CF	19	AUS 22	CF	19	13.5455
CF	19	AUS 22	CF	19	8.80179
CF	19	AUS 22	CF	19	9.98501
CF	19	AUS 22	CF	19	9.34239
AWD	21	AUS 29	AWD	21	12.3912
AWD	21	AUS 29	AWD	21	11.0688
AWD	21	AUS 29	AWD	21	8.65561
AWD	21	AUS 29	AWD	21	14.7324
CF	21	AUS 29	CF	21	11.3051
CF	21	AUS 29	CF	21	9.4685
CF	21	AUS 29	CF	21	16.0224
CF	21	AUS 29	CF	21	9.91038
AWD	22	AUS 31	AWD	22	12.1426
AWD	22	AUS 31	AWD	22	11.0386
AWD	22	AUS 31	AWD	22	10.3324
AWD	22	AUS 31	AWD	22	10.3864
CF	22	AUS 31	CF	22	15.8503
CF	22	AUS 31	CF	22	13.8587
CF	22	AUS 31	CF	22	10.7686
CF	22	AUS 31	CF	22	11.1706
AWD	23	AUS 37	AWD	23	10.2085
AWD	23	AUS 37	AWD	23	10.7908
AWD	23	AUS 37	AWD	23	11.1669
AWD	23	AUS 37	AWD	23	8.95235
CF	23	AUS 37	CF	23	10.8821
CF	23	AUS 37	CF	23	13.4554
CF	23	AUS 37	CF	23	9.97192
CF	23	AUS 37	CF	23	13.2843
AWD	24	AUS 46	AWD	24	12.1997
AWD	24	AUS 46	AWD	24	9.30162
AWD	24	AUS 46	AWD	24	11.7239
AWD	24	AUS 46	AWD	24	9.52031
CF	24	AUS 46	CF	24	10.6244
CF	24	AUS 46	CF	24	12.4192
CF	24	AUS 46	CF	24	12.3149
CF	24	AUS 46	CF	24	9.72224
AWD	25	AUS 60	AWD	25	10.79
AWD	25	AUS 60	AWD	25	12.8408
AWD	25	AUS 60	AWD	25	12.1984
CF	25	AUS 60	CF	25	16.7286
CF	25	AUS 60	CF	25	14.4668
CF	25	AUS 60	CF	25	12.5113
CF	25	AUS 60	CF	25	13.1083
AWD	26	AUS 62	AWD	26	13.2846
AWD	26	AUS 62	AWD	26	15.2257
AWD	26	AUS 62	AWD	26	11.3541
AWD	26	AUS 62	AWD	26	14.8618
CF	26	AUS 62	CF	26	14.6061
CF	26	AUS 62	CF	26	11.9268
CF	26	AUS 62	CF	26	9.9857
CF	26	AUS 62	CF	26	14.8387
AWD	27	AUS 63	AWD	27	12.8274
AWD	27	AUS 63	AWD	27	13.5903
AWD	27	AUS 63	AWD	27	12.2365
AWD	27	AUS 63	AWD	27	12.9043
CF	27	AUS 63	CF	27	11.494
CF	27	AUS 63	CF	27	14.0124
CF	27	AUS 63	CF	27	11.6451
CF	27	AUS 63	CF	27	12.913
AWD	28	AUS 67	AWD	28	9.92785
AWD	28	AUS 67	AWD	28	11.2096
AWD	28	AUS 67	AWD	28	11.129
AWD	28	AUS 67	AWD	28	10.1932
CF	28	AUS 67	CF	28	11.7954
CF	28	AUS 67	CF	28	12.1233
CF	28	AUS 67	CF	28	11.1561
CF	28	AUS 67	CF	28	10.7029
AWD	29	AUS 68	AWD	29	11.4217
AWD	29	AUS 68	AWD	29	11.9518
AWD	29	AUS 68	AWD	29	11.2731
AWD	29	AUS 68	AWD	29	7.43223
CF	29	AUS 68	CF	29	14.0944
CF	29	AUS 68	CF	29	11.9185
CF	29	AUS 68	CF	29	13.0816
CF	29	AUS 68	CF	29	13.0253
AWD	30	AUS 74	AWD	30	10.7176
AWD	30	AUS 74	AWD	30	11.8352
AWD	30	AUS 74	AWD	30	15.7214
CF	30	AUS 74	CF	30	12.265
CF	30	AUS 74	CF	30	11.6469
CF	30	AUS 74	CF	30	12.8111
CF	30	AUS 74	CF	30	11.6863
AWD	31	AUS 77	AWD	31	7.42835
AWD	31	AUS 77	AWD	31	10.9651
AWD	31	AUS 77	AWD	31	9.0528
CF	31	AUS 77	CF	31	10.6854
CF	31	AUS 77	CF	31	12.7497
CF	31	AUS 77	CF	31	12.797
CF	31	AUS 77	CF	31	11.1342
AWD	32	AUS 89	AWD	32	10.881
AWD	32	AUS 89	AWD	32	8.82663
AWD	32	AUS 89	AWD	32	10.1573
AWD	32	AUS 89	AWD	32	9.22484
CF	32	AUS 89	CF	32	13.6662
CF	32	AUS 89	CF	32	10.3281
CF	32	AUS 89	CF	32	11.0708
CF	32	AUS 89	CF	32	7.99626
AWD	33	AUS 93	AWD	33	11.1947
AWD	33	AUS 93	AWD	33	9.06114
AWD	33	AUS 93	AWD	33	11.1698
AWD	33	AUS 93	AWD	33	9.64355
CF	33	AUS 93	CF	33	11.9221
CF	33	AUS 93	CF	33	10.8093
CF	33	AUS 93	CF	33	10.3068
CF	33	AUS 93	CF	33	10.3696
AWD	34	AUS 96	AWD	34	11.3828
AWD	34	AUS 96	AWD	34	11.421
AWD	34	AUS 96	AWD	34	10.4924
CF	34	AUS 96	CF	34	17.8422
CF	34	AUS 96	CF	34	13.1792
CF	34	AUS 96	CF	34	13.5269
AWD	36	AUS 100	AWD	36	11.02
AWD	36	AUS 100	AWD	36	10.6873
AWD	36	AUS 100	AWD	36	11.6756
CF	36	AUS 100	CF	36	10.5142
CF	36	AUS 100	CF	36	10.7628
CF	36	AUS 100	CF	36	12.5899
CF	36	AUS 100	CF	36	11.0615
AWD	37	AUS 105	AWD	37	12.6094
AWD	37	AUS 105	AWD	37	16.1756
AWD	37	AUS 105	AWD	37	13.5624
CF	37	AUS 105	CF	37	13.4644
CF	37	AUS 105	CF	37	12.7723
CF	37	AUS 105	CF	37	11.3069
CF	37	AUS 105	CF	37	11.8735
AWD	38	AUS 125	AWD	38	9.60836
AWD	38	AUS 125	AWD	38	11.7326
AWD	38	AUS 125	AWD	38	12.8066
AWD	38	AUS 125	AWD	38	13.2619
CF	38	AUS 125	CF	38	11.2744
CF	38	AUS 125	CF	38	11.6975
CF	38	AUS 125	CF	38	10.8549
CF	38	AUS 125	CF	38	9.53812
AWD	39	AUS 127	AWD	39	14.828
AWD	39	AUS 127	AWD	39	10.2843
AWD	39	AUS 127	AWD	39	12.8014
AWD	39	AUS 127	AWD	39	10.1652
CF	39	AUS 127	CF	39	15.3602
CF	39	AUS 127	CF	39	11.4576
CF	39	AUS 127	CF	39	17.1432
CF	39	AUS 127	CF	39	10.3565
AWD	40	AUS 130	AWD	40	11.4948
AWD	40	AUS 130	AWD	40	10.3862
AWD	40	AUS 130	AWD	40	12.2
AWD	40	AUS 130	AWD	40	8.20135
CF	40	AUS 130	CF	40	12.738
CF	40	AUS 130	CF	40	11.866
CF	40	AUS 130	CF	40	12.4914
CF	40	AUS 130	CF	40	11.0629
AWD	41	AUS 131	AWD	41	12.9234
AWD	41	AUS 131	AWD	41	10.7153
AWD	41	AUS 131	AWD	41	9.14937
CF	41	AUS 131	CF	41	13.5607
CF	41	AUS 131	CF	41	12.6858
CF	41	AUS 131	CF	41	10.7995
CF	41	AUS 131	CF	41	11.0521
AWD	42	AUS 136	AWD	42	9.81775
AWD	42	AUS 136	AWD	42	9.4479
AWD	42	AUS 136	AWD	42	9.67022
AWD	42	AUS 136	AWD	42	10.8234
CF	42	AUS 136	CF	42	11.0358
CF	42	AUS 136	CF	42	8.6128
CF	42	AUS 136	CF	42	11.9233
CF	42	AUS 136	CF	42	11.0015
AWD	43	AUS 151	AWD	43	9.27803
AWD	43	AUS 151	AWD	43	11.571
AWD	43	AUS 151	AWD	43	12.6234
AWD	43	AUS 151	AWD	43	13.0333
CF	43	AUS 151	CF	43	12.4534
CF	43	AUS 151	CF	43	9.96026
CF	43	AUS 151	CF	43	13.3706
CF	43	AUS 151	CF	43	10.6509
AWD	44	AUS 152	AWD	44	12.5376
AWD	44	AUS 152	AWD	44	13.8947
AWD	44	AUS 152	AWD	44	12.1519
AWD	44	AUS 152	AWD	44	11.125
CF	44	AUS 152	CF	44	10.7636
CF	44	AUS 152	CF	44	13.7267
CF	44	AUS 152	CF	44	10.2505
AWD	45	AUS 154	AWD	45	11.5805
AWD	45	AUS 154	AWD	45	11.6345
AWD	45	AUS 154	AWD	45	9.39546
CF	45	AUS 154	CF	45	17.2201
CF	45	AUS 154	CF	45	10.7695
CF	45	AUS 154	CF	45	12.8753
CF	45	AUS 154	CF	45	12.9727
AWD	46	AUS 169	AWD	46	13.7573
AWD	46	AUS 169	AWD	46	12.0297
AWD	46	AUS 169	AWD	46	14.5589
AWD	46	AUS 169	AWD	46	10.9528
CF	46	AUS 169	CF	46	13.5974
CF	46	AUS 169	CF	46	10.6882
CF	46	AUS 169	CF	46	10.3204
CF	46	AUS 169	CF	46	10.0245
AWD	47	AUS 175	AWD	47	12.7359
AWD	47	AUS 175	AWD	47	10.8362
AWD	47	AUS 175	AWD	47	9.10781
CF	47	AUS 175	CF	47	15.0479
CF	47	AUS 175	CF	47	12.315
CF	47	AUS 175	CF	47	12.2293
AWD	48	AUS 180	AWD	48	8.92501
AWD	48	AUS 180	AWD	48	10.0644
AWD	48	AUS 180	AWD	48	10.0775
CF	48	AUS 180	CF	48	13.1564
CF	48	AUS 180	CF	48	9.11355
CF	48	AUS 180	CF	48	13.3301
AWD	49	AUS 204	AWD	49	13.8444
AWD	49	AUS 204	AWD	49	11.3413
AWD	49	AUS 204	AWD	49	11.1406
AWD	49	AUS 204	AWD	49	11.1876
CF	49	AUS 204	CF	49	10.5783
CF	49	AUS 204	CF	49	10.2923
CF	49	AUS 204	CF	49	11.8751
AWD	52	AUS 228	AWD	52	10.5347
AWD	52	AUS 228	AWD	52	9.15925
AWD	52	AUS 228	AWD	52	10.6745
AWD	52	AUS 228	AWD	52	9.06008
CF	52	AUS 228	CF	52	11.4851
CF	52	AUS 228	CF	52	10.4137
CF	52	AUS 228	CF	52	14.4029
CF	52	AUS 228	CF	52	9.91878
AWD	53	AUS 267	AWD	53	12.1555
AWD	53	AUS 267	AWD	53	14.5202
AWD	53	AUS 267	AWD	53	13.029
AWD	53	AUS 267	AWD	53	11.262
CF	53	AUS 267	CF	53	13.1802
CF	53	AUS 267	CF	53	11.4309
CF	53	AUS 267	CF	53	13.4907
CF	53	AUS 267	CF	53	12.9713
AWD	54	AUS 268	AWD	54	11.5636
AWD	54	AUS 268	AWD	54	9.83831
AWD	54	AUS 268	AWD	54	10.9206
AWD	54	AUS 268	AWD	54	8.95238
CF	54	AUS 268	CF	54	9.56531
CF	54	AUS 268	CF	54	10.904
CF	54	AUS 268	CF	54	12.8614
AWD	55	AUS 273	AWD	55	11.5375
AWD	55	AUS 273	AWD	55	11.2709
AWD	55	AUS 273	AWD	55	12.5363
CF	55	AUS 273	CF	55	9.75117
CF	55	AUS 273	CF	55	11.3583
CF	55	AUS 273	CF	55	13.9324
CF	55	AUS 273	CF	55	9.81205
AWD	56	AUS 277	AWD	56	12.0851
AWD	56	AUS 277	AWD	56	10.8437
AWD	56	AUS 277	AWD	56	8.22831
AWD	56	AUS 277	AWD	56	12.3048
CF	56	AUS 277	CF	56	13.5133
CF	56	AUS 277	CF	56	11.2067
CF	56	AUS 277	CF	56	12.5079
CF	56	AUS 277	CF	56	12.5011
AWD	57	AUS 280	AWD	57	8.88406
AWD	57	AUS 280	AWD	57	11.6943
AWD	57	AUS 280	AWD	57	9.515
AWD	57	AUS 280	AWD	57	8.92756
CF	57	AUS 280	CF	57	10.9255
CF	57	AUS 280	CF	57	11.1269
CF	57	AUS 280	CF	57	10.2927
AWD	58	AUS 283	AWD	58	11.8796
AWD	58	AUS 283	AWD	58	9.2309
AWD	58	AUS 283	AWD	58	9.88994
CF	58	AUS 283	CF	58	13.6771
CF	58	AUS 283	CF	58	10.1707
CF	58	AUS 283	CF	58	10.9987
CF	58	AUS 283	CF	58	10.8563
AWD	59	AUS 293	AWD	59	12.2348
AWD	59	AUS 293	AWD	59	11.5177
AWD	59	AUS 293	AWD	59	13.0745
AWD	59	AUS 293	AWD	59	12.4863
CF	59	AUS 293	CF	59	11.6229
CF	59	AUS 293	CF	59	10.3688
CF	59	AUS 293	CF	59	14.3098
AWD	62	AUS 309	AWD	62	11.5453
AWD	62	AUS 309	AWD	62	12.1138
AWD	62	AUS 309	AWD	62	14.1382
AWD	62	AUS 309	AWD	62	12.6915
CF	62	AUS 309	CF	62	12.2741
CF	62	AUS 309	CF	62	13.6693
CF	62	AUS 309	CF	62	12.7184
AWD	63	AUS 314	AWD	63	9.93105
AWD	63	AUS 314	AWD	63	9.65718
AWD	63	AUS 314	AWD	63	10.3079
CF	63	AUS 314	CF	63	14.4258
CF	63	AUS 314	CF	63	12.7289
CF	63	AUS 314	CF	63	11.3037
CF	63	AUS 314	CF	63	12.8868
AWD	64	AUS 317	AWD	64	9.05453
AWD	64	AUS 317	AWD	64	8.30615
AWD	64	AUS 317	AWD	64	9.1548
CF	64	AUS 317	CF	64	14.6725
CF	64	AUS 317	CF	64	13.0986
CF	64	AUS 317	CF	64	14.5195
CF	64	AUS 317	CF	64	11.0652
AWD	66	AUS 323	AWD	66	11.3892
AWD	66	AUS 323	AWD	66	11.9037
AWD	66	AUS 323	AWD	66	11.4605
AWD	66	AUS 323	AWD	66	10.2492
CF	66	AUS 323	CF	66	9.844
CF	66	AUS 323	CF	66	16.4717
CF	66	AUS 323	CF	66	9.34293
CF	66	AUS 323	CF	66	12.5054
AWD	67	AUS 328	AWD	67	10.6031
AWD	67	AUS 328	AWD	67	12.7267
AWD	67	AUS 328	AWD	67	11.9027
AWD	67	AUS 328	AWD	67	11.3046
CF	67	AUS 328	CF	67	11.7551
CF	67	AUS 328	CF	67	10.0359
CF	67	AUS 328	CF	67	14.5754
CF	67	AUS 328	CF	67	11.5305
AWD	68	AUS 335	AWD	68	10.1331
AWD	68	AUS 335	AWD	68	10.2808
AWD	68	AUS 335	AWD	68	12.369
AWD	68	AUS 335	AWD	68	11.602
CF	68	AUS 335	CF	68	9.55571
CF	68	AUS 335	CF	68	12.3837
CF	68	AUS 335	CF	68	10.7014
CF	68	AUS 335	CF	68	12.2144
AWD	69	AUS 350	AWD	69	13.6041
AWD	69	AUS 350	AWD	69	11.686
AWD	69	AUS 350	AWD	69	11.8026
AWD	69	AUS 350	AWD	69	12.7917
CF	69	AUS 350	CF	69	11.9158
CF	69	AUS 350	CF	69	10.0632
CF	69	AUS 350	CF	69	10.5849
CF	69	AUS 350	CF	69	12.8166
AWD	71	AUS 354	AWD	71	11.9145
AWD	71	AUS 354	AWD	71	16.1237
AWD	71	AUS 354	AWD	71	8.68577
AWD	71	AUS 354	AWD	71	13.1562
CF	71	AUS 354	CF	71	13.3984
CF	71	AUS 354	CF	71	13.1431
CF	71	AUS 354	CF	71	12.1887
CF	71	AUS 354	CF	71	12.3112
AWD	72	AUS 361	AWD	72	10.9692
AWD	72	AUS 361	AWD	72	11.5118
AWD	72	AUS 361	AWD	72	11.5728
CF	72	AUS 361	CF	72	12.8119
CF	72	AUS 361	CF	72	10.2281
CF	72	AUS 361	CF	72	11.5955
CF	72	AUS 361	CF	72	11.74
AWD	73	AUS 362	AWD	73	8.2473
AWD	73	AUS 362	AWD	73	10.156
AWD	73	AUS 362	AWD	73	8.38957
AWD	73	AUS 362	AWD	73	8.88827
CF	73	AUS 362	CF	73	12.8432
CF	73	AUS 362	CF	73	10.7439
CF	73	AUS 362	CF	73	9.03354
CF	73	AUS 362	CF	73	15.2562
AWD	74	AUS 364	AWD	74	11.2491
AWD	74	AUS 364	AWD	74	13.0332
AWD	74	AUS 364	AWD	74	14.542
AWD	74	AUS 364	AWD	74	10.6368
CF	74	AUS 364	CF	74	14.8682
CF	74	AUS 364	CF	74	10.9456
CF	74	AUS 364	CF	74	15.1068
CF	74	AUS 364	CF	74	12.713
AWD	75	AUS 366	AWD	75	7.77702
AWD	75	AUS 366	AWD	75	8.31978
AWD	75	AUS 366	AWD	75	9.38212
AWD	75	AUS 366	AWD	75	10.4472
CF	75	AUS 366	CF	75	10.9142
CF	75	AUS 366	CF	75	9.35993
CF	75	AUS 366	CF	75	16.4581
CF	75	AUS 366	CF	75	12.5498
AWD	76	AUS 369	AWD	76	7.98418
AWD	76	AUS 369	AWD	76	11.0352
AWD	76	AUS 369	AWD	76	10.2764
AWD	76	AUS 369	AWD	76	8.7104
CF	76	AUS 369	CF	76	9.84122
CF	76	AUS 369	CF	76	10.7063
CF	76	AUS 369	CF	76	10.268
CF	76	AUS 369	CF	76	9.27372
AWD	77	AUS 382	AWD	77	12.126
AWD	77	AUS 382	AWD	77	10.2565
AWD	77	AUS 382	AWD	77	6.73428
AWD	77	AUS 382	AWD	77	12.5609
CF	77	AUS 382	CF	77	9.78795
CF	77	AUS 382	CF	77	9.94833
CF	77	AUS 382	CF	77	10.9763
CF	77	AUS 382	CF	77	11.8423
AWD	78	AUS 385	AWD	78	12.7981
AWD	78	AUS 385	AWD	78	12.8009
AWD	78	AUS 385	AWD	78	13.219
CF	78	AUS 385	CF	78	14.3637
CF	78	AUS 385	CF	78	15.3414
CF	78	AUS 385	CF	78	15.8353
CF	78	AUS 385	CF	78	11.1874
AWD	79	AUS 391	AWD	79	12.3317
AWD	79	AUS 391	AWD	79	9.04382
AWD	79	AUS 391	AWD	79	11.407
AWD	79	AUS 391	AWD	79	9.79882
CF	79	AUS 391	CF	79	11.5363
CF	79	AUS 391	CF	79	12.1728
CF	79	AUS 391	CF	79	13.5939
CF	79	AUS 391	CF	79	10.3139
AWD	80	AUS 401	AWD	80	13.5674
AWD	80	AUS 401	AWD	80	10.3027
AWD	80	AUS 401	AWD	80	9.62667
AWD	80	AUS 401	AWD	80	12.4069
CF	80	AUS 401	CF	80	13.3108
CF	80	AUS 401	CF	80	12.084
CF	80	AUS 401	CF	80	14.7311
CF	80	AUS 401	CF	80	11.9227
AWD	81	AUS 411	AWD	81	12.8488
AWD	81	AUS 411	AWD	81	12.343
AWD	81	AUS 411	AWD	81	11.8189
AWD	81	AUS 411	AWD	81	10.9389
CF	81	AUS 411	CF	81	11.8059
CF	81	AUS 411	CF	81	11.8949
CF	81	AUS 411	CF	81	10.7848
CF	81	AUS 411	CF	81	9.02148
AWD	82	AUS 414	AWD	82	12.8935
AWD	82	AUS 414	AWD	82	8.23998
AWD	82	AUS 414	AWD	82	12.9658
AWD	82	AUS 414	AWD	82	12.1854
CF	82	AUS 414	CF	82	10.8767
CF	82	AUS 414	CF	82	8.50519
CF	82	AUS 414	CF	82	11.324
CF	82	AUS 414	CF	82	12.8009
AWD	83	AUS 415	AWD	83	11.5459
AWD	83	AUS 415	AWD	83	12.4664
AWD	83	AUS 415	AWD	83	12.7438
CF	83	AUS 415	CF	83	13.3855
CF	83	AUS 415	CF	83	14.955
CF	83	AUS 415	CF	83	11.324
CF	83	AUS 415	CF	83	11.2654
AWD	84	AUS 417	AWD	84	10.3621
AWD	84	AUS 417	AWD	84	10.5666
AWD	84	AUS 417	AWD	84	11.1482
AWD	84	AUS 417	AWD	84	9.34732
CF	84	AUS 417	CF	84	11.4867
CF	84	AUS 417	CF	84	11.6004
CF	84	AUS 417	CF	84	11.6504
CF	84	AUS 417	CF	84	14.6976
AWD	85	AUS 420	AWD	85	11.2423
AWD	85	AUS 420	AWD	85	10.7761
AWD	85	AUS 420	AWD	85	9.63255
AWD	85	AUS 420	AWD	85	11.309
CF	85	AUS 420	CF	85	10.653
CF	85	AUS 420	CF	85	10.0972
CF	85	AUS 420	CF	85	11.9572
CF	85	AUS 420	CF	85	12.415
AWD	86	AUS 435	AWD	86	13.5669
AWD	86	AUS 435	AWD	86	11.1197
AWD	86	AUS 435	AWD	86	11.0648
AWD	86	AUS 435	AWD	86	14.8689
CF	86	AUS 435	CF	86	12.0876
CF	86	AUS 435	CF	86	13.933
CF	86	AUS 435	CF	86	16.1706
CF	86	AUS 435	CF	86	12.2323
AWD	87	AUS 440	AWD	87	8.58206
AWD	87	AUS 440	AWD	87	10.8982
AWD	87	AUS 440	AWD	87	10.174
AWD	87	AUS 440	AWD	87	9.1729
CF	87	AUS 440	CF	87	13.5078
CF	87	AUS 440	CF	87	16.1132
CF	87	AUS 440	CF	87	13.5119
CF	87	AUS 440	CF	87	13.5835
AWD	88	AUS 453	AWD	88	12.5126
AWD	88	AUS 453	AWD	88	10.8803
AWD	88	AUS 453	AWD	88	11.8638
CF	88	AUS 453	CF	88	14.7774
CF	88	AUS 453	CF	88	13.3382
CF	88	AUS 453	CF	88	15.71
CF	88	AUS 453	CF	88	14.528
AWD	89	AUS 455	AWD	89	14.2329
AWD	89	AUS 455	AWD	89	10.6897
AWD	89	AUS 455	AWD	89	14.4703
AWD	89	AUS 455	AWD	89	11.2327
CF	89	AUS 455	CF	89	14.5457
CF	89	AUS 455	CF	89	9.75914
CF	89	AUS 455	CF	89	11.3564
CF	89	AUS 455	CF	89	14.2004
AWD	90	AUS 462	AWD	90	10.2731
AWD	90	AUS 462	AWD	90	9.42891
AWD	90	AUS 462	AWD	90	10.4512
CF	90	AUS 462	CF	90	12.6818
CF	90	AUS 462	CF	90	13.1145
CF	90	AUS 462	CF	90	9.49688
CF	90	AUS 462	CF	90	10.6704
AWD	91	AUS 464	AWD	91	16.787
AWD	91	AUS 464	AWD	91	10.3082
AWD	91	AUS 464	AWD	91	13.6234
CF	91	AUS 464	CF	91	10.5635
CF	91	AUS 464	CF	91	12.1747
CF	91	AUS 464	CF	91	11.2391
CF	91	AUS 464	CF	91	11.3479
AWD	92	BORO 354	AWD	92	13.4864
AWD	92	BORO 354	AWD	92	12.2383
AWD	92	BORO 354	AWD	92	13.6728
AWD	92	BORO 354	AWD	92	12.4911
CF	92	BORO 354	CF	92	12.5368
CF	92	BORO 354	CF	92	16.6245
CF	92	BORO 354	CF	92	17.6166
CF	92	BORO 354	CF	92	12.4481
AWD	93	BALAM AUS	AWD	93	11.3392
AWD	93	BALAM AUS	AWD	93	10.6369
AWD	93	BALAM AUS	AWD	93	12.1386
AWD	93	BALAM AUS	AWD	93	8.99392
CF	93	BALAM AUS	CF	93	11.4218
CF	93	BALAM AUS	CF	93	9.79612
CF	93	BALAM AUS	CF	93	11.0657
CF	93	BALAM AUS	CF	93	16.6127
AWD	94	BORO	AWD	94	10.6486
AWD	94	BORO	AWD	94	12.6523
AWD	94	BORO	AWD	94	13.2005
AWD	94	BORO	AWD	94	10.4914
CF	94	BORO	CF	94	15.2552
CF	94	BORO	CF	94	9.95656
CF	94	BORO	CF	94	11.9229
CF	94	BORO	CF	94	11.8567
AWD	96	CHARNOCK or BCULARN	AWD	96	9.90758
AWD	96	CHARNOCK or BCULARN	AWD	96	11.8026
AWD	96	CHARNOCK or BCULARN	AWD	96	11.4138
CF	96	CHARNOCK or BCULARN	CF	96	12.7449
CF	96	CHARNOCK or BCULARN	CF	96	10.5532
CF	96	CHARNOCK or BCULARN	CF	96	9.02014
CF	96	CHARNOCK or BCULARN	CF	96	10.393
AWD	97	AUSMERI	AWD	97	11.5864
AWD	97	AUSMERI	AWD	97	15.4863
AWD	97	AUSMERI	AWD	97	15.4062
AWD	97	AUSMERI	AWD	97	16.052
CF	97	AUSMERI	CF	97	9.22195
CF	97	AUSMERI	CF	97	13.9507
CF	97	AUSMERI	CF	97	13.4745
CF	97	AUSMERI	CF	97	14.3524
AWD	98	ARC 14108	AWD	98	11.2826
AWD	98	ARC 14108	AWD	98	11.085
AWD	98	ARC 14108	AWD	98	7.90273
CF	98	ARC 14108	CF	98	11.1617
CF	98	ARC 14108	CF	98	18.8996
CF	98	ARC 14108	CF	98	18.6839
CF	98	ARC 14108	CF	98	12.1534
AWD	99	ARC 14855	AWD	99	8.8303
AWD	99	ARC 14855	AWD	99	10.8502
AWD	99	ARC 14855	AWD	99	13.028
AWD	99	ARC 14855	AWD	99	13.6271
CF	99	ARC 14855	CF	99	12.8041
CF	99	ARC 14855	CF	99	14.0255
CF	99	ARC 14855	CF	99	10.9262
CF	99	ARC 14855	CF	99	10.655
AWD	102	ARC 14965	AWD	102	10.7517
AWD	102	ARC 14965	AWD	102	16.8539
AWD	102	ARC 14965	AWD	102	13.863
CF	102	ARC 14965	CF	102	14.8359
CF	102	ARC 14965	CF	102	12.8867
CF	102	ARC 14965	CF	102	11.9946
CF	102	ARC 14965	CF	102	12.8822
AWD	103	ARC 14969	AWD	103	9.15135
AWD	103	ARC 14969	AWD	103	11.234
AWD	103	ARC 14969	AWD	103	11.8403
AWD	103	ARC 14969	AWD	103	12.0929
CF	103	ARC 14969	CF	103	11.2145
CF	103	ARC 14969	CF	103	13.3633
CF	103	ARC 14969	CF	103	15.0391
CF	103	ARC 14969	CF	103	10.8591
AWD	105	BROWN GORA S.B. 92	AWD	105	11.2278
AWD	105	BROWN GORA S.B. 92	AWD	105	12.0212
AWD	105	BROWN GORA S.B. 92	AWD	105	12.3974
AWD	105	BROWN GORA S.B. 92	AWD	105	16.282
CF	105	BROWN GORA S.B. 92	CF	105	13.7638
CF	105	BROWN GORA S.B. 92	CF	105	10.7346
CF	105	BROWN GORA S.B. 92	CF	105	12.5464
AWD	106	AUS PADDY(BLACK)	AWD	106	10.2261
AWD	106	AUS PADDY(BLACK)	AWD	106	10.6942
AWD	106	AUS PADDY(BLACK)	AWD	106	13.3259
CF	106	AUS PADDY(BLACK)	CF	106	11.8594
CF	106	AUS PADDY(BLACK)	CF	106	11.2733
CF	106	AUS PADDY(BLACK)	CF	106	13.8826
CF	106	AUS PADDY(BLACK)	CF	106	11.5278
AWD	107	AUS PADDY(WHITE)	AWD	107	9.92043
AWD	107	AUS PADDY(WHITE)	AWD	107	11.5314
AWD	107	AUS PADDY(WHITE)	AWD	107	10.3616
CF	107	AUS PADDY(WHITE)	CF	107	10.7534
CF	107	AUS PADDY(WHITE)	CF	107	11.2752
CF	107	AUS PADDY(WHITE)	CF	107	10.1186
CF	107	AUS PADDY(WHITE)	CF	107	9.85199
AWD	108	ANJANI	AWD	108	14.5005
AWD	108	ANJANI	AWD	108	13.1991
AWD	108	ANJANI	AWD	108	13.828
AWD	108	ANJANI	AWD	108	12.9771
CF	108	ANJANI	CF	108	11.7213
CF	108	ANJANI	CF	108	16.0719
CF	108	ANJANI	CF	108	13.9445
CF	108	ANJANI	CF	108	14.3287
AWD	109	BAUSPHR	AWD	109	12.2579
AWD	109	BAUSPHR	AWD	109	9.15383
AWD	109	BAUSPHR	AWD	109	11.6185
AWD	109	BAUSPHR	AWD	109	9.87991
CF	109	BAUSPHR	CF	109	11.1031
CF	109	BAUSPHR	CF	109	10.2092
CF	109	BAUSPHR	CF	109	13.6368
CF	109	BAUSPHR	CF	109	12.6249
AWD	110	BIR CONA	AWD	110	16.152
AWD	110	BIR CONA	AWD	110	14.7173
AWD	110	BIR CONA	AWD	110	11.4373
CF	110	BIR CONA	CF	110	16.7626
CF	110	BIR CONA	CF	110	13.6314
CF	110	BIR CONA	CF	110	17.019
CF	110	BIR CONA	CF	110	15.637
AWD	111	AUS KUSHI	AWD	111	10.1277
AWD	111	AUS KUSHI	AWD	111	10.1316
AWD	111	AUS KUSHI	AWD	111	11.0967
CF	111	AUS KUSHI	CF	111	9.81323
CF	111	AUS KUSHI	CF	111	13.0069
CF	111	AUS KUSHI	CF	111	10.3614
CF	111	AUS KUSHI	CF	111	13.8106
AWD	114	EARLY SUTARSAR 39	AWD	114	9.9676
AWD	114	EARLY SUTARSAR 39	AWD	114	9.54139
AWD	114	EARLY SUTARSAR 39	AWD	114	10.5777
AWD	114	EARLY SUTARSAR 39	AWD	114	8.47897
CF	114	EARLY SUTARSAR 39	CF	114	8.22151
CF	114	EARLY SUTARSAR 39	CF	114	13.8258
CF	114	EARLY SUTARSAR 39	CF	114	8.32622
CF	114	EARLY SUTARSAR 39	CF	114	10.4419
AWD	115	PHULPATTAS 72	AWD	115	11.1796
AWD	115	PHULPATTAS 72	AWD	115	11.5266
AWD	115	PHULPATTAS 72	AWD	115	10.8232
AWD	115	PHULPATTAS 72	AWD	115	11.4913
CF	115	PHULPATTAS 72	CF	115	10.2579
CF	115	PHULPATTAS 72	CF	115	8.89206
CF	115	PHULPATTAS 72	CF	115	11.0566
CF	115	PHULPATTAS 72	CF	115	10.0643
AWD	116	PANBIRA or DA 12	AWD	116	9.34164
AWD	116	PANBIRA or DA 12	AWD	116	12.4635
AWD	116	PANBIRA or DA 12	AWD	116	12.0199
CF	116	PANBIRA or DA 12	CF	116	12.0661
CF	116	PANBIRA or DA 12	CF	116	13.4788
CF	116	PANBIRA or DA 12	CF	116	10.4453
CF	116	PANBIRA or DA 12	CF	116	10.8838
AWD	117	KADA-68-1	AWD	117	11.9281
AWD	117	KADA-68-1	AWD	117	9.13428
AWD	117	KADA-68-1	AWD	117	11.0395
AWD	117	KADA-68-1	AWD	117	12.315
CF	117	KADA-68-1	CF	117	11.2425
CF	117	KADA-68-1	CF	117	12.5912
CF	117	KADA-68-1	CF	117	10.5169
CF	117	KADA-68-1	CF	117	11.0779
AWD	118	DF3	AWD	118	15.2305
AWD	118	DF3	AWD	118	13.4273
AWD	118	DF3	AWD	118	12.8674
AWD	118	DF3	AWD	118	13.211
CF	118	DF3	CF	118	16.3549
CF	118	DF3	CF	118	14.263
CF	118	DF3	CF	118	15.6976
CF	118	DF3	CF	118	14.5196
AWD	119	CTG250	AWD	119	11.8359
AWD	119	CTG250	AWD	119	11.9474
AWD	119	CTG250	AWD	119	11.8168
AWD	119	CTG250	AWD	119	13.2012
CF	119	CTG250	CF	119	15.0516
CF	119	CTG250	CF	119	14.4648
CF	119	CTG250	CF	119	11.7946
AWD	120	JW102	AWD	120	13.0533
AWD	120	JW102	AWD	120	10.4685
AWD	120	JW102	AWD	120	12.6951
AWD	120	JW102	AWD	120	12.4937
CF	120	JW102	CF	120	14.6678
CF	120	JW102	CF	120	11.9156
CF	120	JW102	CF	120	12.4691
CF	120	JW102	CF	120	11.6727
AWD	121	KHAILAORGOABEZ	AWD	121	9.52839
AWD	121	KHAILAORGOABEZ	AWD	121	12.4355
AWD	121	KHAILAORGOABEZ	AWD	121	13.3327
AWD	121	KHAILAORGOABEZ	AWD	121	12.8673
CF	121	KHAILAORGOABEZ	CF	121	15.6451
CF	121	KHAILAORGOABEZ	CF	121	11.1301
CF	121	KHAILAORGOABEZ	CF	121	11.7908
CF	121	KHAILAORGOABEZ	CF	121	12.4814
AWD	122	KELE(AUS)	AWD	122	11.0496
AWD	122	KELE(AUS)	AWD	122	12.6633
AWD	122	KELE(AUS)	AWD	122	8.69484
CF	122	KELE(AUS)	CF	122	13.7319
CF	122	KELE(AUS)	CF	122	13.7915
CF	122	KELE(AUS)	CF	122	12.4313
CF	122	KELE(AUS)	CF	122	16.7705
AWD	123	CHAMKA	AWD	123	10.3439
AWD	123	CHAMKA	AWD	123	9.88858
AWD	123	CHAMKA	AWD	123	9.00796
AWD	123	CHAMKA	AWD	123	9.21064
CF	123	CHAMKA	CF	123	12.0978
CF	123	CHAMKA	CF	123	8.58893
CF	123	CHAMKA	CF	123	13.8569
AWD	124	KALOSHAITA	AWD	124	10.7183
AWD	124	KALOSHAITA	AWD	124	12.3499
AWD	124	KALOSHAITA	AWD	124	12.766
AWD	124	KALOSHAITA	AWD	124	9.79803
CF	124	KALOSHAITA	CF	124	9.93097
CF	124	KALOSHAITA	CF	124	14.1369
CF	124	KALOSHAITA	CF	124	10.6849
AWD	125	KUMBI	AWD	125	12.5422
AWD	125	KUMBI	AWD	125	11.3474
AWD	125	KUMBI	AWD	125	13.7187
AWD	125	KUMBI	AWD	125	10.0961
CF	125	KUMBI	CF	125	14.2825
CF	125	KUMBI	CF	125	10.8857
CF	125	KUMBI	CF	125	10.6366
CF	125	KUMBI	CF	125	13.1581
AWD	126	MUNSHISHAIL	AWD	126	12.1548
AWD	126	MUNSHISHAIL	AWD	126	9.85166
AWD	126	MUNSHISHAIL	AWD	126	9.0195
AWD	126	MUNSHISHAIL	AWD	126	9.79082
CF	126	MUNSHISHAIL	CF	126	8.45378
CF	126	MUNSHISHAIL	CF	126	13.1468
CF	126	MUNSHISHAIL	CF	126	9.5916
CF	126	MUNSHISHAIL	CF	126	6.75896
AWD	127	SHONI	AWD	127	11.6964
AWD	127	SHONI	AWD	127	12.1123
AWD	127	SHONI	AWD	127	14.5554
CF	127	SHONI	CF	127	12.6221
CF	127	SHONI	CF	127	16.1572
CF	127	SHONI	CF	127	13.5528
CF	127	SHONI	CF	127	12.4319
AWD	128	PURA NUKNA	AWD	128	9.7451
AWD	128	PURA NUKNA	AWD	128	10.1357
AWD	128	PURA NUKNA	AWD	128	13.3068
AWD	128	PURA NUKNA	AWD	128	13.9093
CF	128	PURA NUKNA	CF	128	11.5173
CF	128	PURA NUKNA	CF	128	12.5374
CF	128	PURA NUKNA	CF	128	17.4653
CF	128	PURA NUKNA	CF	128	9.77666
AWD	129	CUNAIL	AWD	129	14.2657
AWD	129	CUNAIL	AWD	129	13.7591
AWD	129	CUNAIL	AWD	129	12.6641
AWD	129	CUNAIL	AWD	129	16.4562
CF	129	CUNAIL	CF	129	14.7272
CF	129	CUNAIL	CF	129	15.9499
CF	129	CUNAIL	CF	129	16.1061
AWD	131	KANCHA NONI	AWD	131	9.46328
AWD	131	KANCHA NONI	AWD	131	11.9092
AWD	131	KANCHA NONI	AWD	131	10.1741
AWD	131	KANCHA NONI	AWD	131	12.1289
CF	131	KANCHA NONI	CF	131	14.0966
CF	131	KANCHA NONI	CF	131	11.4552
CF	131	KANCHA NONI	CF	131	12.3764
AWD	133	DHALIBORO 105-2	AWD	133	11.0088
AWD	133	DHALIBORO 105-2	AWD	133	12.5819
AWD	133	DHALIBORO 105-2	AWD	133	14.482
AWD	133	DHALIBORO 105-2	AWD	133	13.8459
CF	133	DHALIBORO 105-2	CF	133	13.799
CF	133	DHALIBORO 105-2	CF	133	15.0037
CF	133	DHALIBORO 105-2	CF	133	13.3718
AWD	134	DHALIBORO 111-3	AWD	134	13.4928
AWD	134	DHALIBORO 111-3	AWD	134	10.5815
AWD	134	DHALIBORO 111-3	AWD	134	10.5958
AWD	134	DHALIBORO 111-3	AWD	134	9.98398
CF	134	DHALIBORO 111-3	CF	134	12.9384
CF	134	DHALIBORO 111-3	CF	134	13.3633
CF	134	DHALIBORO 111-3	CF	134	13.6023
AWD	135	KALIBORO 2-2	AWD	135	13.8297
AWD	135	KALIBORO 2-2	AWD	135	11.2047
AWD	135	KALIBORO 2-2	AWD	135	13.6329
AWD	135	KALIBORO 2-2	AWD	135	12.7316
CF	135	KALIBORO 2-2	CF	135	17.5276
CF	135	KALIBORO 2-2	CF	135	12.7703
CF	135	KALIBORO 2-2	CF	135	12.2148
CF	135	KALIBORO 2-2	CF	135	14.8693
AWD	136	KALIBORO 26	AWD	136	14.0858
AWD	136	KALIBORO 26	AWD	136	10.8275
AWD	136	KALIBORO 26	AWD	136	11.2746
CF	136	KALIBORO 26	CF	136	14.9661
CF	136	KALIBORO 26	CF	136	12.9072
CF	136	KALIBORO 26	CF	136	16.1662
CF	136	KALIBORO 26	CF	136	11.705
AWD	137	KALIBORO 41-1	AWD	137	12.3009
AWD	137	KALIBORO 41-1	AWD	137	10.762
AWD	137	KALIBORO 41-1	AWD	137	11.0875
CF	137	KALIBORO 41-1	CF	137	14.0309
CF	137	KALIBORO 41-1	CF	137	13.669
CF	137	KALIBORO 41-1	CF	137	12.0897
AWD	138	KALIBORO 80-3	AWD	138	13.6674
AWD	138	KALIBORO 80-3	AWD	138	12.0006
AWD	138	KALIBORO 80-3	AWD	138	13.1019
CF	138	KALIBORO 80-3	CF	138	19.2064
CF	138	KALIBORO 80-3	CF	138	13.4211
CF	138	KALIBORO 80-3	CF	138	16.5924
CF	138	KALIBORO 80-3	CF	138	12.094
AWD	140	KALIBORO 704	AWD	140	10.7039
AWD	140	KALIBORO 704	AWD	140	11.7608
AWD	140	KALIBORO 704	AWD	140	10.4242
AWD	140	KALIBORO 704	AWD	140	12.8202
CF	140	KALIBORO 704	CF	140	15.7253
CF	140	KALIBORO 704	CF	140	10.8499
CF	140	KALIBORO 704	CF	140	13.0186
CF	140	KALIBORO 704	CF	140	12.4973
AWD	141	KAL BURI	AWD	141	10.2032
AWD	141	KAL BURI	AWD	141	12.568
AWD	141	KAL BURI	AWD	141	10.0224
AWD	141	KAL BURI	AWD	141	12.8811
CF	141	KAL BURI	CF	141	14.1446
CF	141	KAL BURI	CF	141	11.6399
CF	141	KAL BURI	CF	141	14.3536
CF	141	KAL BURI	CF	141	11.2536
AWD	142	SHADA BORO	AWD	142	13.4366
AWD	142	SHADA BORO	AWD	142	11.7839
AWD	142	SHADA BORO	AWD	142	15.5526
AWD	142	SHADA BORO	AWD	142	12.319
CF	142	SHADA BORO	CF	142	14.7535
CF	142	SHADA BORO	CF	142	14.1518
CF	142	SHADA BORO	CF	142	15.1377
CF	142	SHADA BORO	CF	142	12.3969
AWD	143	JAGAL-1640 A	AWD	143	12.1867
AWD	143	JAGAL-1640 A	AWD	143	16.8426
AWD	143	JAGAL-1640 A	AWD	143	13.3927
AWD	143	JAGAL-1640 A	AWD	143	13.4313
CF	143	JAGAL-1640 A	CF	143	15.9694
CF	143	JAGAL-1640 A	CF	143	15.0425
CF	143	JAGAL-1640 A	CF	143	16.8194
CF	143	JAGAL-1640 A	CF	143	12.492
AWD	144	CHANDRA KANA	AWD	144	11.4511
AWD	144	CHANDRA KANA	AWD	144	10.5644
AWD	144	CHANDRA KANA	AWD	144	9.081
AWD	144	CHANDRA KANA	AWD	144	9.2411
CF	144	CHANDRA KANA	CF	144	12.506
CF	144	CHANDRA KANA	CF	144	13.3779
CF	144	CHANDRA KANA	CF	144	11.6936
CF	144	CHANDRA KANA	CF	144	9.36292
AWD	145	CHANDRA MUKHI	AWD	145	12.7779
AWD	145	CHANDRA MUKHI	AWD	145	11.0031
AWD	145	CHANDRA MUKHI	AWD	145	11.3319
AWD	145	CHANDRA MUKHI	AWD	145	11.4435
CF	145	CHANDRA MUKHI	CF	145	13.9471
CF	145	CHANDRA MUKHI	CF	145	16.7632
CF	145	CHANDRA MUKHI	CF	145	11.5524
CF	145	CHANDRA MUKHI	CF	145	10.535
AWD	146	GOHAMA BHADRI	AWD	146	13.8061
AWD	146	GOHAMA BHADRI	AWD	146	13.4234
AWD	146	GOHAMA BHADRI	AWD	146	12.8636
CF	146	GOHAMA BHADRI	CF	146	12.5712
CF	146	GOHAMA BHADRI	CF	146	14.0954
CF	146	GOHAMA BHADRI	CF	146	14.6155
CF	146	GOHAMA BHADRI	CF	146	13.1388
AWD	147	HIJLI	AWD	147	11.0937
AWD	147	HIJLI	AWD	147	10.9029
AWD	147	HIJLI	AWD	147	12.5925
AWD	147	HIJLI	AWD	147	11.5508
CF	147	HIJLI	CF	147	10.7166
CF	147	HIJLI	CF	147	11.9668
CF	147	HIJLI	CF	147	13.2375
CF	147	HIJLI	CF	147	11.9755
AWD	149	JATI AUS	AWD	149	12.8702
AWD	149	JATI AUS	AWD	149	9.51751
AWD	149	JATI AUS	AWD	149	11.8087
AWD	149	JATI AUS	AWD	149	14.2171
CF	149	JATI AUS	CF	149	12.4731
CF	149	JATI AUS	CF	149	12.2232
CF	149	JATI AUS	CF	149	12.21
AWD	150	KALINDI	AWD	150	12.3787
AWD	150	KALINDI	AWD	150	12.3019
AWD	150	KALINDI	AWD	150	13.081
AWD	150	KALINDI	AWD	150	8.3475
CF	150	KALINDI	CF	150	13.9969
CF	150	KALINDI	CF	150	10.9678
CF	150	KALINDI	CF	150	16.8417
CF	150	KALINDI	CF	150	11.4645
AWD	151	KALO BIRA	AWD	151	11.8934
AWD	151	KALO BIRA	AWD	151	9.35201
AWD	151	KALO BIRA	AWD	151	12.4924
AWD	151	KALO BIRA	AWD	151	10.0719
CF	151	KALO BIRA	CF	151	14.7604
CF	151	KALO BIRA	CF	151	11.6938
CF	151	KALO BIRA	CF	151	13.5542
CF	151	KALO BIRA	CF	151	12.8809
AWD	152	KELE BARI	AWD	152	11.5013
AWD	152	KELE BARI	AWD	152	12.6539
AWD	152	KELE BARI	AWD	152	15.2307
AWD	152	KELE BARI	AWD	152	9.72636
CF	152	KELE BARI	CF	152	14.5609
CF	152	KELE BARI	CF	152	13.8996
CF	152	KELE BARI	CF	152	11.7308
AWD	153	KHASHIA PANJA	AWD	153	9.50464
AWD	153	KHASHIA PANJA	AWD	153	9.53257
AWD	153	KHASHIA PANJA	AWD	153	9.54982
AWD	153	KHASHIA PANJA	AWD	153	8.33793
CF	153	KHASHIA PANJA	CF	153	11.4287
CF	153	KHASHIA PANJA	CF	153	10.3419
CF	153	KHASHIA PANJA	CF	153	9.51183
AWD	154	KUBIL RASH	AWD	154	12.8001
AWD	154	KUBIL RASH	AWD	154	14.4178
AWD	154	KUBIL RASH	AWD	154	12.9566
CF	154	KUBIL RASH	CF	154	12.2974
CF	154	KUBIL RASH	CF	154	9.84106
CF	154	KUBIL RASH	CF	154	12.6605
AWD	156	NAI DUMUR	AWD	156	10.4775
AWD	156	NAI DUMUR	AWD	156	12.8288
AWD	156	NAI DUMUR	AWD	156	14.8667
CF	156	NAI DUMUR	CF	156	14.6303
CF	156	NAI DUMUR	CF	156	15.2798
CF	156	NAI DUMUR	CF	156	12.0495
AWD	157	PADMA SAIL	AWD	157	8.4273
AWD	157	PADMA SAIL	AWD	157	9.10971
AWD	157	PADMA SAIL	AWD	157	11.6887
AWD	157	PADMA SAIL	AWD	157	8.6635
CF	157	PADMA SAIL	CF	157	10.6831
CF	157	PADMA SAIL	CF	157	12.4552
CF	157	PADMA SAIL	CF	157	12.1248
AWD	158	SHAMLA MEGHI	AWD	158	10.8316
AWD	158	SHAMLA MEGHI	AWD	158	9.36625
AWD	158	SHAMLA MEGHI	AWD	158	12.8638
AWD	158	SHAMLA MEGHI	AWD	158	10.3184
CF	158	SHAMLA MEGHI	CF	158	12.3912
CF	158	SHAMLA MEGHI	CF	158	11.4592
CF	158	SHAMLA MEGHI	CF	158	12.6155
CF	158	SHAMLA MEGHI	CF	158	10.5106
AWD	159	SHETE BHADO	AWD	159	12.6235
AWD	159	SHETE BHADO	AWD	159	8.5321
AWD	159	SHETE BHADO	AWD	159	11.0673
AWD	159	SHETE BHADO	AWD	159	12.2607
CF	159	SHETE BHADO	CF	159	10.7531
CF	159	SHETE BHADO	CF	159	10.457
CF	159	SHETE BHADO	CF	159	10.7056
AWD	160	SOA MUKHI	AWD	160	10.5766
AWD	160	SOA MUKHI	AWD	160	12.0959
AWD	160	SOA MUKHI	AWD	160	10.0465
AWD	160	SOA MUKHI	AWD	160	13.369
CF	160	SOA MUKHI	CF	160	13.5406
CF	160	SOA MUKHI	CF	160	12.0224
CF	160	SOA MUKHI	CF	160	10.1165
CF	160	SOA MUKHI	CF	160	11.4708
AWD	161	SOASI	AWD	161	10.6764
AWD	161	SOASI	AWD	161	11.1171
AWD	161	SOASI	AWD	161	10.4228
AWD	161	SOASI	AWD	161	11.7888
CF	161	SOASI	CF	161	13.962
CF	161	SOASI	CF	161	12.2245
CF	161	SOASI	CF	161	12.3462
CF	161	SOASI	CF	161	9.81138
AWD	162	SXC290	AWD	162	11.956
AWD	162	SXC290	AWD	162	14.972
AWD	162	SXC290	AWD	162	13.0785
AWD	162	SXC290	AWD	162	13.4852
CF	162	SXC290	CF	162	8.80906
CF	162	SXC290	CF	162	11.248
CF	162	SXC290	CF	162	14.7995
CF	162	SXC290	CF	162	13.7332
AWD	163	HABIGANJ BORO 2	AWD	163	7.05317
AWD	163	HABIGANJ BORO 2	AWD	163	8.94638
AWD	163	HABIGANJ BORO 2	AWD	163	10.7657
AWD	163	HABIGANJ BORO 2	AWD	163	11.0533
CF	163	HABIGANJ BORO 2	CF	163	9.93334
CF	163	HABIGANJ BORO 2	CF	163	13.6809
CF	163	HABIGANJ BORO 2	CF	163	11.5871
CF	163	HABIGANJ BORO 2	CF	163	11.8125
AWD	164	SORIBHOG	AWD	164	8.89659
AWD	164	SORIBHOG	AWD	164	9.0447
AWD	164	SORIBHOG	AWD	164	10.4973
AWD	164	SORIBHOG	AWD	164	9.48535
CF	164	SORIBHOG	CF	164	12.245
CF	164	SORIBHOG	CF	164	11.506
CF	164	SORIBHOG	CF	164	11.5198
AWD	165	DESHI BORO	AWD	165	13.4259
AWD	165	DESHI BORO	AWD	165	13.0884
AWD	165	DESHI BORO	AWD	165	16.5115
CF	165	DESHI BORO	CF	165	13.8995
CF	165	DESHI BORO	CF	165	14.0853
CF	165	DESHI BORO	CF	165	14.5314
CF	165	DESHI BORO	CF	165	18.2899
AWD	166	JAGLE BORO	AWD	166	13.6802
AWD	166	JAGLE BORO	AWD	166	12.9229
AWD	166	JAGLE BORO	AWD	166	10.4178
AWD	166	JAGLE BORO	AWD	166	10.5162
CF	166	JAGLE BORO	CF	166	11.9527
CF	166	JAGLE BORO	CF	166	11.4331
CF	166	JAGLE BORO	CF	166	17.1864
CF	166	JAGLE BORO	CF	166	9.85449
AWD	167	SORISHAFUL	AWD	167	14.1347
AWD	167	SORISHAFUL	AWD	167	10.6092
AWD	167	SORISHAFUL	AWD	167	9.30865
AWD	167	SORISHAFUL	AWD	167	9.31053
CF	167	SORISHAFUL	CF	167	9.60412
CF	167	SORISHAFUL	CF	167	14.1102
CF	167	SORISHAFUL	CF	167	11.9844
CF	167	SORISHAFUL	CF	167	11.079
AWD	168	KADA-176-12	AWD	168	12.2933
AWD	168	KADA-176-12	AWD	168	12.0078
AWD	168	KADA-176-12	AWD	168	11.1014
AWD	168	KADA-176-12	AWD	168	8.21942
CF	168	KADA-176-12	CF	168	15.3113
CF	168	KADA-176-12	CF	168	13.6385
CF	168	KADA-176-12	CF	168	11.9535
CF	168	KADA-176-12	CF	168	10.7874
AWD	169	DHALAI KACHARI	AWD	169	12.5551
AWD	169	DHALAI KACHARI	AWD	169	13.7633
AWD	169	DHALAI KACHARI	AWD	169	9.19552
AWD	169	DHALAI KACHARI	AWD	169	12.0184
CF	169	DHALAI KACHARI	CF	169	14.4277
CF	169	DHALAI KACHARI	CF	169	11.2045
CF	169	DHALAI KACHARI	CF	169	11.0169
CF	169	DHALAI KACHARI	CF	169	6.73141
AWD	170	GOTA LEMMA	AWD	170	14.2358
AWD	170	GOTA LEMMA	AWD	170	10.9353
AWD	170	GOTA LEMMA	AWD	170	13.5329
AWD	170	GOTA LEMMA	AWD	170	13.2102
CF	170	GOTA LEMMA	CF	170	11.7021
CF	170	GOTA LEMMA	CF	170	13.8317
CF	170	GOTA LEMMA	CF	170	12.0442
AWD	172	CN2-175-5-31	AWD	172	10.6523
AWD	172	CN2-175-5-31	AWD	172	10.5354
AWD	172	CN2-175-5-31	AWD	172	12.4567
CF	172	CN2-175-5-31	CF	172	10.0366
CF	172	CN2-175-5-31	CF	172	10.6236
CF	172	CN2-175-5-31	CF	172	10.8193
CF	172	CN2-175-5-31	CF	172	9.27106
AWD	173	DHINGHA	AWD	173	12.0882
AWD	173	DHINGHA	AWD	173	10.7788
AWD	173	DHINGHA	AWD	173	13.2996
AWD	173	DHINGHA	AWD	173	14.2891
CF	173	DHINGHA	CF	173	13.7085
CF	173	DHINGHA	CF	173	11.2826
CF	173	DHINGHA	CF	173	12.9303
AWD	174	DA2	AWD	174	16.8479
AWD	174	DA2	AWD	174	12.7782
AWD	174	DA2	AWD	174	15.5662
AWD	174	DA2	AWD	174	14.9921
CF	174	DA2	CF	174	17.2136
CF	174	DA2	CF	174	15.2859
CF	174	DA2	CF	174	17.8702
CF	174	DA2	CF	174	12.7201
AWD	175	GOUERISAIL	AWD	175	11.0763
AWD	175	GOUERISAIL	AWD	175	11.2025
AWD	175	GOUERISAIL	AWD	175	11.8846
AWD	175	GOUERISAIL	AWD	175	10.3382
CF	175	GOUERISAIL	CF	175	17.8741
CF	175	GOUERISAIL	CF	175	12.9809
CF	175	GOUERISAIL	CF	175	13.9555
CF	175	GOUERISAIL	CF	175	14.8445
AWD	176	Code No BI 93	AWD	176	9.52488
AWD	176	Code No BI 93	AWD	176	11.534
AWD	176	Code No BI 93	AWD	176	11.0149
CF	176	Code No BI 93	CF	176	11.3945
CF	176	Code No BI 93	CF	176	14.2483
CF	176	Code No BI 93	CF	176	10.7721
CF	176	Code No BI 93	CF	176	14.9157
AWD	179	SATHA	AWD	179	15.2214
AWD	179	SATHA	AWD	179	9.96765
AWD	179	SATHA	AWD	179	11.8096
AWD	179	SATHA	AWD	179	10.7814
CF	179	SATHA	CF	179	12.336
CF	179	SATHA	CF	179	11.6029
CF	179	SATHA	CF	179	14.7812
CF	179	SATHA	CF	179	9.83297
AWD	182	RAJBHOG	AWD	182	11.4364
AWD	182	RAJBHOG	AWD	182	10.3778
AWD	182	RAJBHOG	AWD	182	12.4943
AWD	182	RAJBHOG	AWD	182	12.8382
CF	182	RAJBHOG	CF	182	12.8991
CF	182	RAJBHOG	CF	182	13.0695
CF	182	RAJBHOG	CF	182	11.4655
CF	182	RAJBHOG	CF	182	11.6481
AWD	184	SAITA BORO	AWD	184	11.5704
AWD	184	SAITA BORO	AWD	184	15.354
AWD	184	SAITA BORO	AWD	184	11.8415
AWD	184	SAITA BORO	AWD	184	12.6465
CF	184	SAITA BORO	CF	184	12.8013
CF	184	SAITA BORO	CF	184	15.0036
CF	184	SAITA BORO	CF	184	11.8373
AWD	185	KUDA	AWD	185	11.6299
AWD	185	KUDA	AWD	185	15.7109
AWD	185	KUDA	AWD	185	14.4084
AWD	185	KUDA	AWD	185	11.2791
CF	185	KUDA	CF	185	12.1585
CF	185	KUDA	CF	185	8.51717
CF	185	KUDA	CF	185	11.0539
CF	185	KUDA	CF	185	14.233
AWD	186	JABAR SAIL	AWD	186	10.0044
AWD	186	JABAR SAIL	AWD	186	10.2654
AWD	186	JABAR SAIL	AWD	186	9.79595
AWD	186	JABAR SAIL	AWD	186	9.23093
CF	186	JABAR SAIL	CF	186	13.0084
CF	186	JABAR SAIL	CF	186	13.8518
CF	186	JABAR SAIL	CF	186	12.1136
AWD	188	JABOR SAIL	AWD	188	9.58899
AWD	188	JABOR SAIL	AWD	188	12.0377
AWD	188	JABOR SAIL	AWD	188	11.8327
AWD	188	JABOR SAIL	AWD	188	12.2151
CF	188	JABOR SAIL	CF	188	9.40067
CF	188	JABOR SAIL	CF	188	10.1136
CF	188	JABOR SAIL	CF	188	10.5972
CF	188	JABOR SAIL	CF	188	12.0106
AWD	192	CHENGRI 1	AWD	192	14.0943
AWD	192	CHENGRI 1	AWD	192	18.0196
AWD	192	CHENGRI 1	AWD	192	15.2731
CF	192	CHENGRI 1	CF	192	12.3239
CF	192	CHENGRI 1	CF	192	11.8532
CF	192	CHENGRI 1	CF	192	11.4555
CF	192	CHENGRI 1	CF	192	10.125
AWD	194	JABAHUL	AWD	194	13.603
AWD	194	JABAHUL	AWD	194	13.8529
AWD	194	JABAHUL	AWD	194	12.1657
CF	194	JABAHUL	CF	194	13.4132
CF	194	JABAHUL	CF	194	11.7198
CF	194	JABAHUL	CF	194	14.8923
CF	194	JABAHUL	CF	194	12.3322
AWD	196	TEPA BORO 508	AWD	196	13.7154
AWD	196	TEPA BORO 508	AWD	196	14.6868
AWD	196	TEPA BORO 508	AWD	196	12.7981
AWD	196	TEPA BORO 508	AWD	196	12.5087
CF	196	TEPA BORO 508	CF	196	14.383
CF	196	TEPA BORO 508	CF	196	13.5485
CF	196	TEPA BORO 508	CF	196	16.3442
CF	196	TEPA BORO 508	CF	196	12.0959
AWD	197	W 418	AWD	197	8.51133
AWD	197	W 418	AWD	197	11.9964
AWD	197	W 418	AWD	197	13.0626
CF	197	W 418	CF	197	10.2828
CF	197	W 418	CF	197	11.2953
CF	197	W 418	CF	197	11.408
CF	197	W 418	CF	197	13.2146
AWD	198	WHITE DUBHI	AWD	198	16.5149
AWD	198	WHITE DUBHI	AWD	198	12.2401
AWD	198	WHITE DUBHI	AWD	198	12.339
AWD	198	WHITE DUBHI	AWD	198	12.1571
CF	198	WHITE DUBHI	CF	198	13.5442
CF	198	WHITE DUBHI	CF	198	12.2744
CF	198	WHITE DUBHI	CF	198	9.12976
CF	198	WHITE DUBHI	CF	198	10.163
AWD	199	ARC 7229	AWD	199	10.8493
AWD	199	ARC 7229	AWD	199	10.9869
AWD	199	ARC 7229	AWD	199	11.2034
AWD	199	ARC 7229	AWD	199	9.51216
CF	199	ARC 7229	CF	199	9.52959
CF	199	ARC 7229	CF	199	11.1227
CF	199	ARC 7229	CF	199	11.2003
AWD	200	BJ 1	AWD	200	15.2837
AWD	200	BJ 1	AWD	200	11.8701
AWD	200	BJ 1	AWD	200	14.6497
CF	200	BJ 1	CF	200	13.8537
CF	200	BJ 1	CF	200	11.5094
CF	200	BJ 1	CF	200	16.7813
CF	200	BJ 1	CF	200	11.1536
AWD	201	Black Gora	AWD	201	11.8833
AWD	201	Black Gora	AWD	201	10.9613
AWD	201	Black Gora	AWD	201	11.1682
AWD	201	Black Gora	AWD	201	9.37886
CF	201	Black Gora	CF	201	13.7998
CF	201	Black Gora	CF	201	12.0871
CF	201	Black Gora	CF	201	10.9224
CF	201	Black Gora	CF	201	11.2939
AWD	202	Dhala Shaitta	AWD	202	9.07459
AWD	202	Dhala Shaitta	AWD	202	9.35735
AWD	202	Dhala Shaitta	AWD	202	13.3071
CF	202	Dhala Shaitta	CF	202	14.9892
CF	202	Dhala Shaitta	CF	202	13.6773
CF	202	Dhala Shaitta	CF	202	13.7837
CF	202	Dhala Shaitta	CF	202	10.339
AWD	203	DV85	AWD	203	8.92854
AWD	203	DV85	AWD	203	10.3941
AWD	203	DV85	AWD	203	12.8628
AWD	203	DV85	AWD	203	9.54007
CF	203	DV85	CF	203	12.4982
CF	203	DV85	CF	203	12.3764
CF	203	DV85	CF	203	13.4891
CF	203	DV85	CF	203	15.2766
AWD	204	DZ78	AWD	204	12.1073
AWD	204	DZ78	AWD	204	11.8288
AWD	204	DZ78	AWD	204	12.3117
AWD	204	DZ78	AWD	204	11.2668
CF	204	DZ78	CF	204	14.8347
CF	204	DZ78	CF	204	10.8783
CF	204	DZ78	CF	204	11.6764
CF	204	DZ78	CF	204	12.2575
AWD	205	Jhona 349	AWD	205	13.3873
AWD	205	Jhona 349	AWD	205	10.0102
AWD	205	Jhona 349	AWD	205	12.5086
AWD	205	Jhona 349	AWD	205	11.0136
CF	205	Jhona 349	CF	205	12.5875
CF	205	Jhona 349	CF	205	12.3901
CF	205	Jhona 349	CF	205	11.1783
CF	205	Jhona 349	CF	205	11.6016
AWD	206	Kalamkati	AWD	206	9.96214
AWD	206	Kalamkati	AWD	206	10.5749
AWD	206	Kalamkati	AWD	206	8.18792
CF	206	Kalamkati	CF	206	13.6185
CF	206	Kalamkati	CF	206	15.388
CF	206	Kalamkati	CF	206	11.484
CF	206	Kalamkati	CF	206	9.54609
AWD	207	Kasalath	AWD	207	11.3716
AWD	207	Kasalath	AWD	207	10.8777
AWD	207	Kasalath	AWD	207	12.9366
AWD	207	Kasalath	AWD	207	12.3969
CF	207	Kasalath	CF	207	10.1074
CF	207	Kasalath	CF	207	15.5702
CF	207	Kasalath	CF	207	11.7706
CF	207	Kasalath	CF	207	12.0096
AWD	208	T 1	AWD	208	11.2944
AWD	208	T 1	AWD	208	10.3182
AWD	208	T 1	AWD	208	16.4645
AWD	208	T 1	AWD	208	12.5788
CF	208	T 1	CF	208	13.1662
CF	208	T 1	CF	208	11.9964
CF	208	T 1	CF	208	11.4142
CF	208	T 1	CF	208	12.1063
AWD	209	T26	AWD	209	12.1471
AWD	209	T26	AWD	209	11.0809
AWD	209	T26	AWD	209	11.2536
AWD	209	T26	AWD	209	10.5016
CF	209	T26	CF	209	14.1115
CF	209	T26	CF	209	11.0881
CF	209	T26	CF	209	16.0312
CF	209	T26	CF	209	10.7015
AWD	210	ARC 6578	AWD	210	11.9083
AWD	210	ARC 6578	AWD	210	9.59509
AWD	210	ARC 6578	AWD	210	12.5814
AWD	210	ARC 6578	AWD	210	10.1399
CF	210	ARC 6578	CF	210	11.1274
CF	210	ARC 6578	CF	210	13.0097
CF	210	ARC 6578	CF	210	9.93576
CF	210	ARC 6578	CF	210	10.5733
AWD	211	CTG 1516	AWD	211	12.7754
AWD	211	CTG 1516	AWD	211	10.8457
AWD	211	CTG 1516	AWD	211	9.59073
AWD	211	CTG 1516	AWD	211	11.624
CF	211	CTG 1516	CF	211	13.348
CF	211	CTG 1516	CF	211	12.7931
CF	211	CTG 1516	CF	211	15.2246
CF	211	CTG 1516	CF	211	12.1904
AWD	212	DD 62	AWD	212	12.0888
AWD	212	DD 62	AWD	212	11.1042
AWD	212	DD 62	AWD	212	13.112
CF	212	DD 62	CF	212	12.0186
CF	212	DD 62	CF	212	9.16209
CF	212	DD 62	CF	212	13.0173
CF	212	DD 62	CF	212	10.7178
AWD	213	DJ 123	AWD	213	11.8897
AWD	213	DJ 123	AWD	213	10.1939
AWD	213	DJ 123	AWD	213	13.0434
AWD	213	DJ 123	AWD	213	9.4275
CF	213	DJ 123	CF	213	12.535
CF	213	DJ 123	CF	213	12.4982
CF	213	DJ 123	CF	213	14.0341
CF	213	DJ 123	CF	213	12.7008
AWD	215	DM 43	AWD	215	12.0656
AWD	215	DM 43	AWD	215	11.79
AWD	215	DM 43	AWD	215	11.9627
AWD	215	DM 43	AWD	215	10.3795
CF	215	DM 43	CF	215	13.4978
CF	215	DM 43	CF	215	12.0663
CF	215	DM 43	CF	215	14.5756
CF	215	DM 43	CF	215	16.5198
AWD	218	DNJ 140	AWD	218	12.991
AWD	218	DNJ 140	AWD	218	9.79544
AWD	218	DNJ 140	AWD	218	12.0295
AWD	218	DNJ 140	AWD	218	11.6231
CF	218	DNJ 140	CF	218	11.7781
CF	218	DNJ 140	CF	218	16.0916
CF	218	DNJ 140	CF	218	12.2572
CF	218	DNJ 140	CF	218	13.1484
AWD	219	DV 123	AWD	219	13.6576
AWD	219	DV 123	AWD	219	9.93628
AWD	219	DV 123	AWD	219	10.5829
AWD	219	DV 123	AWD	219	11.5704
CF	219	DV 123	CF	219	10.5188
CF	219	DV 123	CF	219	13.8277
CF	219	DV 123	CF	219	11.2157
CF	219	DV 123	CF	219	11.0384
AWD	220	Ghorbhai	AWD	220	9.84843
AWD	220	Ghorbhai	AWD	220	11.6958
AWD	220	Ghorbhai	AWD	220	12.92
AWD	220	Ghorbhai	AWD	220	9.19319
CF	220	Ghorbhai	CF	220	13.9793
CF	220	Ghorbhai	CF	220	10.1604
CF	220	Ghorbhai	CF	220	10.2515
CF	220	Ghorbhai	CF	220	10.4051
AWD	221	Goria	AWD	221	12.8777
AWD	221	Goria	AWD	221	11.3862
AWD	221	Goria	AWD	221	10.1885
AWD	221	Goria	AWD	221	11.8776
CF	221	Goria	CF	221	13.4107
CF	221	Goria	CF	221	12.1451
CF	221	Goria	CF	221	10.8712
CF	221	Goria	CF	221	10.1824
AWD	222	Jamir	AWD	222	14.888
AWD	222	Jamir	AWD	222	14.3558
AWD	222	Jamir	AWD	222	14.3796
AWD	222	Jamir	AWD	222	18.4027
CF	222	Jamir	CF	222	15.3973
CF	222	Jamir	CF	222	18.3641
CF	222	Jamir	CF	222	14.4056
CF	222	Jamir	CF	222	15.8303
AWD	223	Kachilon	AWD	223	8.15407
AWD	223	Kachilon	AWD	223	9.88158
AWD	223	Kachilon	AWD	223	8.24141
AWD	223	Kachilon	AWD	223	10.1799
CF	223	Kachilon	CF	223	10.0664
CF	223	Kachilon	CF	223	9.36451
CF	223	Kachilon	CF	223	13.7606
CF	223	Kachilon	CF	223	12.3518
AWD	224	DZ 193	AWD	224	12.071
AWD	224	DZ 193	AWD	224	10.0504
AWD	224	DZ 193	AWD	224	12.0213
AWD	224	DZ 193	AWD	224	11.1942
CF	224	DZ 193	CF	224	13.7503
CF	224	DZ 193	CF	224	15.1532
CF	224	DZ 193	CF	224	15.2313
CF	224	DZ 193	CF	224	12.8037
AWD	225	Karkati 87	AWD	225	12.5861
AWD	225	Karkati 87	AWD	225	11.4077
AWD	225	Karkati 87	AWD	225	11.4407
AWD	225	Karkati 87	AWD	225	13.439
CF	225	Karkati 87	CF	225	15.0847
CF	225	Karkati 87	CF	225	12.2308
CF	225	Karkati 87	CF	225	13.054
CF	225	Karkati 87	CF	225	13.1499
AWD	226	ARC 10376	AWD	226	13.5249
AWD	226	ARC 10376	AWD	226	11.1682
AWD	226	ARC 10376	AWD	226	10.157
AWD	226	ARC 10376	AWD	226	9.52136
CF	226	ARC 10376	CF	226	8.8584
CF	226	ARC 10376	CF	226	13.4033
CF	226	ARC 10376	CF	226	11.6531
CF	226	ARC 10376	CF	226	13.0806
AWD	227	9524	AWD	227	12.2319
AWD	227	9524	AWD	227	10.9292
AWD	227	9524	AWD	227	9.04854
AWD	227	9524	AWD	227	11.8677
CF	227	9524	CF	227	12.5396
CF	227	9524	CF	227	11.5654
CF	227	9524	CF	227	8.92468
CF	227	9524	CF	227	9.13214
AWD	228	Surjamkuhi	AWD	228	13.8505
AWD	228	Surjamkuhi	AWD	228	11.8758
AWD	228	Surjamkuhi	AWD	228	15.3058
AWD	228	Surjamkuhi	AWD	228	10.952
CF	228	Surjamkuhi	CF	228	14.2827
CF	228	Surjamkuhi	CF	228	11.885
CF	228	Surjamkuhi	CF	228	14.8311
CF	228	Surjamkuhi	CF	228	11.4638
AWD	229	PTB 30	AWD	229	9.24671
AWD	229	PTB 30	AWD	229	12.1001
AWD	229	PTB 30	AWD	229	12.1594
CF	229	PTB 30	CF	229	10.1084
CF	229	PTB 30	CF	229	10.3564
CF	229	PTB 30	CF	229	10.1913
CF	229	PTB 30	CF	229	12.619
AWD	230	Bawoi	AWD	230	12.8568
AWD	230	Bawoi	AWD	230	13.8433
AWD	230	Bawoi	AWD	230	12.4146
CF	230	Bawoi	CF	230	16.0931
CF	230	Bawoi	CF	230	13.3187
CF	230	Bawoi	CF	230	12.8796
CF	230	Bawoi	CF	230	11.9229
AWD	231	Lakhai	AWD	231	14.0099
AWD	231	Lakhai	AWD	231	12.6308
AWD	231	Lakhai	AWD	231	16.9204
AWD	231	Lakhai	AWD	231	18.5403
CF	231	Lakhai	CF	231	18.9492
CF	231	Lakhai	CF	231	17.1112
CF	231	Lakhai	CF	231	16.4974
CF	231	Lakhai	CF	231	13.0942
AWD	233	Bogura	AWD	233	12.8641
AWD	233	Bogura	AWD	233	12.815
AWD	233	Bogura	AWD	233	12.6242
AWD	233	Bogura	AWD	233	13.0421
CF	233	Bogura	CF	233	13.2873
CF	233	Bogura	CF	233	16.5504
CF	233	Bogura	CF	233	12.1075
AWD	234	Lahaya	AWD	234	14.3997
AWD	234	Lahaya	AWD	234	14.4797
AWD	234	Lahaya	AWD	234	17.5045
AWD	234	Lahaya	AWD	234	18.3618
CF	234	Lahaya	CF	234	17.3591
CF	234	Lahaya	CF	234	15.9228
CF	234	Lahaya	CF	234	13.9059
AWD	235	Deshi boro	AWD	235	14.8844
AWD	235	Deshi boro	AWD	235	17.6481
AWD	235	Deshi boro	AWD	235	14.5832
CF	235	Deshi boro	CF	235	20.0828
CF	235	Deshi boro	CF	235	15.4663
CF	235	Deshi boro	CF	235	15.4862
CF	235	Deshi boro	CF	235	17.3232
AWD	236	Tupa	AWD	236	11.4772
AWD	236	Tupa	AWD	236	13.6729
AWD	236	Tupa	AWD	236	12.5268
CF	236	Tupa	CF	236	13.1846
CF	236	Tupa	CF	236	12.9513
CF	236	Tupa	CF	236	13.6512
CF	236	Tupa	CF	236	15.4582
AWD	237	Chhola boro	AWD	237	10.0976
AWD	237	Chhola boro	AWD	237	14.1123
AWD	237	Chhola boro	AWD	237	17.5279
AWD	237	Chhola boro	AWD	237	13.2224
CF	237	Chhola boro	CF	237	14.9096
CF	237	Chhola boro	CF	237	13.0186
CF	237	Chhola boro	CF	237	11.0996
CF	237	Chhola boro	CF	237	14.0572
AWD	238	Chhola boro(2)	AWD	238	14.9622
AWD	238	Chhola boro(2)	AWD	238	13.9128
AWD	238	Chhola boro(2)	AWD	238	13.7649
CF	238	Chhola boro(2)	CF	238	12.2695
CF	238	Chhola boro(2)	CF	238	16.1162
CF	238	Chhola boro(2)	CF	238	15.1586
CF	238	Chhola boro(2)	CF	238	13.7834
AWD	239	Lafai	AWD	239	14.6945
AWD	239	Lafai	AWD	239	12.8623
AWD	239	Lafai	AWD	239	17.0509
AWD	239	Lafai	AWD	239	13.0379
CF	239	Lafai	CF	239	9.65596
CF	239	Lafai	CF	239	10.9372
CF	239	Lafai	CF	239	13.796
CF	239	Lafai	CF	239	12.6453
AWD	241	Chaili boroi	AWD	241	14.1137
AWD	241	Chaili boroi	AWD	241	11.8948
AWD	241	Chaili boroi	AWD	241	15.6881
CF	241	Chaili boroi	CF	241	13.2786
CF	241	Chaili boroi	CF	241	14.978
CF	241	Chaili boroi	CF	241	13.7965
CF	241	Chaili boroi	CF	241	13.5334
AWD	242	Sada boro	AWD	242	12.9368
AWD	242	Sada boro	AWD	242	11.9947
AWD	242	Sada boro	AWD	242	12.4716
AWD	242	Sada boro	AWD	242	13.7252
CF	242	Sada boro	CF	242	14.2324
CF	242	Sada boro	CF	242	14.8569
CF	242	Sada boro	CF	242	11.2405
CF	242	Sada boro	CF	242	12.3463
AWD	243	Gobir sail	AWD	243	14.6283
AWD	243	Gobir sail	AWD	243	15.0376
AWD	243	Gobir sail	AWD	243	15.8149
AWD	243	Gobir sail	AWD	243	12.4427
CF	243	Gobir sail	CF	243	13.8419
CF	243	Gobir sail	CF	243	12.831
CF	243	Gobir sail	CF	243	12.4639
AWD	245	Tulsi boro	AWD	245	13.1044
AWD	245	Tulsi boro	AWD	245	14.3722
AWD	245	Tulsi boro	AWD	245	9.72812
CF	245	Tulsi boro	CF	245	11.5568
CF	245	Tulsi boro	CF	245	16.0153
CF	245	Tulsi boro	CF	245	10.7334
AWD	248	Rata boro	AWD	248	12.731
AWD	248	Rata boro	AWD	248	10.1804
AWD	248	Rata boro	AWD	248	13.2151
AWD	248	Rata boro	AWD	248	10.9147
CF	248	Rata boro	CF	248	13.9734
CF	248	Rata boro	CF	248	13.7085
CF	248	Rata boro	CF	248	12.7273
AWD	250	Bachi boro	AWD	250	12.0757
AWD	250	Bachi boro	AWD	250	12.1754
AWD	250	Bachi boro	AWD	250	13.8169
AWD	250	Bachi boro	AWD	250	13.0473
CF	250	Bachi boro	CF	250	16.1849
CF	250	Bachi boro	CF	250	12.7059
CF	250	Bachi boro	CF	250	13.4893
CF	250	Bachi boro	CF	250	12.4435
AWD	252	Asahi	AWD	252	13.5998
AWD	252	Asahi	AWD	252	13.8087
AWD	252	Asahi	AWD	252	14.0253
CF	252	Asahi	CF	252	11.9799
CF	252	Asahi	CF	252	13.9755
CF	252	Asahi	CF	252	16.8678
CF	252	Asahi	CF	252	14.9036
AWD	253	BR 3	AWD	253	12.2242
AWD	253	BR 3	AWD	253	12.1651
AWD	253	BR 3	AWD	253	13.8313
CF	253	BR 3	CF	253	12.4387
CF	253	BR 3	CF	253	11.0722
CF	253	BR 3	CF	253	8.45889
AWD	256	BRRI dhan 28	AWD	256	10.8141
AWD	256	BRRI dhan 28	AWD	256	14.7134
AWD	256	BRRI dhan 28	AWD	256	11.0164
AWD	256	BRRI dhan 28	AWD	256	11.6463
CF	256	BRRI dhan 28	CF	256	11.383
CF	256	BRRI dhan 28	CF	256	10.8447
CF	256	BRRI dhan 28	CF	256	11.6674
CF	256	BRRI dhan 28	CF	256	10.925
AWD	257	BRRI dhan45	AWD	257	9.15796
AWD	257	BRRI dhan45	AWD	257	10.0015
AWD	257	BRRI dhan45	AWD	257	13.3748
AWD	257	BRRI dhan45	AWD	257	9.96909
CF	257	BRRI dhan45	CF	257	10.2141
CF	257	BRRI dhan45	CF	257	11.4082
CF	257	BRRI dhan45	CF	257	11.4003
CF	257	BRRI dhan45	CF	257	17.1517
AWD	258	BRRI dhan47	AWD	258	13.8855
AWD	258	BRRI dhan47	AWD	258	10.7074
AWD	258	BRRI dhan47	AWD	258	13.4054
CF	258	BRRI dhan47	CF	258	12.9902
CF	258	BRRI dhan47	CF	258	11.865
CF	258	BRRI dhan47	CF	258	9.24632
CF	258	BRRI dhan47	CF	258	10.1648
AWD	259	BRRI dhan50	AWD	259	14.2565
AWD	259	BRRI dhan50	AWD	259	12.3294
AWD	259	BRRI dhan50	AWD	259	12.7936
CF	259	BRRI dhan50	CF	259	16.1536
CF	259	BRRI dhan50	CF	259	12.9091
CF	259	BRRI dhan50	CF	259	11.141
AWD	260	BINA dhan 5	AWD	260	12.1605
AWD	260	BINA dhan 5	AWD	260	10.3958
AWD	260	BINA dhan 5	AWD	260	14.5206
CF	260	BINA dhan 5	CF	260	13.8052
CF	260	BINA dhan 5	CF	260	6.5245
CF	260	BINA dhan 5	CF	260	11.2034
CF	260	BINA dhan 5	CF	260	10.3343
AWD	262	IARI 6626	AWD	262	17.1917
AWD	262	IARI 6626	AWD	262	16.1884
AWD	262	IARI 6626	AWD	262	15.3498
CF	262	IARI 6626	CF	262	15.4881
CF	262	IARI 6626	CF	262	14.5544
CF	262	IARI 6626	CF	262	10.3025
AWD	263	IARI 7449	AWD	263	9.28428
AWD	263	IARI 7449	AWD	263	12.1618
AWD	263	IARI 7449	AWD	263	8.90756
AWD	263	IARI 7449	AWD	263	14.0852
CF	263	IARI 7449	CF	263	14.8903
CF	263	IARI 7449	CF	263	11.714
CF	263	IARI 7449	CF	263	16.7032
CF	263	IARI 7449	CF	263	11.9219
AWD	267	DJ 53	AWD	267	13.399
AWD	267	DJ 53	AWD	267	11.4623
AWD	267	DJ 53	AWD	267	7.32049
CF	267	DJ 53	CF	267	13.3078
CF	267	DJ 53	CF	267	13.8667
CF	267	DJ 53	CF	267	10.5068
AWD	268	Ziri	AWD	268	12.5157
AWD	268	Ziri	AWD	268	11.4589
AWD	268	Ziri	AWD	268	7.82653
AWD	268	Ziri	AWD	268	12.3901
CF	268	Ziri	CF	268	15.644
CF	268	Ziri	CF	268	12.3073
CF	268	Ziri	CF	268	13.3472
AWD	269	IARI 6621	AWD	269	14.7249
AWD	269	IARI 6621	AWD	269	10.871
AWD	269	IARI 6621	AWD	269	11.9648
AWD	269	IARI 6621	AWD	269	12.0228
CF	269	IARI 6621	CF	269	11.5021
CF	269	IARI 6621	CF	269	12.51
CF	269	IARI 6621	CF	269	9.79725
CF	269	IARI 6621	CF	269	13.3888
AWD	271	99216	AWD	271	11.2265
AWD	271	99216	AWD	271	13.9779
AWD	271	99216	AWD	271	10.1969
AWD	271	99216	AWD	271	11.1603
CF	271	99216	CF	271	12.0901
CF	271	99216	CF	271	11.6836
CF	271	99216	CF	271	11.8511
AWD	272	NP 97	AWD	272	13.164
AWD	272	NP 97	AWD	272	11.4641
AWD	272	NP 97	AWD	272	10.3833
CF	272	NP 97	CF	272	14.0154
CF	272	NP 97	CF	272	13.2172
CF	272	NP 97	CF	272	13.5411
CF	272	NP 97	CF	272	11.5518
AWD	274	Pachodi 427	AWD	274	12.1708
AWD	274	Pachodi 427	AWD	274	9.40951
AWD	274	Pachodi 427	AWD	274	11.8537
CF	274	Pachodi 427	CF	274	11.6471
CF	274	Pachodi 427	CF	274	12.0542
CF	274	Pachodi 427	CF	274	11.698
CF	274	Pachodi 427	CF	274	10.4835
AWD	275	Bowalia	AWD	275	10.3681
AWD	275	Bowalia	AWD	275	12.7995
AWD	275	Bowalia	AWD	275	11.0256
CF	275	Bowalia	CF	275	12.564
CF	275	Bowalia	CF	275	11.3801
CF	275	Bowalia	CF	275	12.4151
AWD	277	ARC 10378	AWD	277	7.56447
AWD	277	ARC 10378	AWD	277	9.54287
AWD	277	ARC 10378	AWD	277	8.95181
CF	277	ARC 10378	CF	277	13.9777
CF	277	ARC 10378	CF	277	14.2299
CF	277	ARC 10378	CF	277	11.161
AWD	278	DA 24	AWD	278	12.011
AWD	278	DA 24	AWD	278	11.4977
AWD	278	DA 24	AWD	278	12.541
AWD	278	DA 24	AWD	278	9.67399
CF	278	DA 24	CF	278	12.6892
CF	278	DA 24	CF	278	12.3366
CF	278	DA 24	CF	278	14.4572
CF	278	DA 24	CF	278	14.4781
AWD	279	Thubri	AWD	279	13.5241
AWD	279	Thubri	AWD	279	11.7995
AWD	279	Thubri	AWD	279	9.87901
CF	279	Thubri	CF	279	8.86772
CF	279	Thubri	CF	279	10.9327
CF	279	Thubri	CF	279	9.57543
CF	279	Thubri	CF	279	11.2939
AWD	280	Fulbadam	AWD	280	11.4252
AWD	280	Fulbadam	AWD	280	9.71102
AWD	280	Fulbadam	AWD	280	14.0964
AWD	280	Fulbadam	AWD	280	10.4214
CF	280	Fulbadam	CF	280	12.5164
CF	280	Fulbadam	CF	280	13.4702
CF	280	Fulbadam	CF	280	14.3075
CF	280	Fulbadam	CF	280	11.9322
AWD	285	IR 64-21	AWD	285	11.5319
AWD	285	IR 64-21	AWD	285	13.0604
AWD	285	IR 64-21	AWD	285	9.78518
AWD	285	IR 64-21	AWD	285	8.8411
CF	285	IR 64-21	CF	285	11.5836
CF	285	IR 64-21	CF	285	10.661
CF	285	IR 64-21	CF	285	11.2272
CF	285	IR 64-21	CF	285	14.5122
AWD	291	NIPPONBARE	AWD	291	14.4656
AWD	291	NIPPONBARE	AWD	291	19.5871
AWD	291	NIPPONBARE	AWD	291	13.5489
CF	291	NIPPONBARE	CF	291	18.4859
CF	291	NIPPONBARE	CF	291	16.4744
CF	291	NIPPONBARE	CF	291	14.9886
CF	291	NIPPONBARE	CF	291	14.3711
AWD	293	SADU CHO	AWD	293	15.6425
AWD	293	SADU CHO	AWD	293	10.689
AWD	293	SADU CHO	AWD	293	12.5714
AWD	293	SADU CHO	AWD	293	13.0857
CF	293	SADU CHO	CF	293	12.6343
CF	293	SADU CHO	CF	293	12.6118
CF	293	SADU CHO	CF	293	12.131
AWD	294	SANHUANGZHAN NO 2	AWD	294	12.465
AWD	294	SANHUANGZHAN NO 2	AWD	294	11.1456
AWD	294	SANHUANGZHAN NO 2	AWD	294	14.1656
CF	294	SANHUANGZHAN NO 2	CF	294	13.4757
CF	294	SANHUANGZHAN NO 2	CF	294	13.4133
CF	294	SANHUANGZHAN NO 2	CF	294	12.4082
AWD	296	TAINUNG 67	AWD	296	8.86835
AWD	296	TAINUNG 67	AWD	296	13.3517
AWD	296	TAINUNG 67	AWD	296	10.4228
CF	296	TAINUNG 67	CF	296	9.93917
CF	296	TAINUNG 67	CF	296	12.9339
CF	296	TAINUNG 67	CF	296	9.95502
AWD	297	ZHENSHAN 97 B	AWD	297	14.6426
AWD	297	ZHENSHAN 97 B	AWD	297	16.0926
AWD	297	ZHENSHAN 97 B	AWD	297	13.0242
AWD	297	ZHENSHAN 97 B	AWD	297	10.9491
CF	297	ZHENSHAN 97 B	CF	297	12.0648
CF	297	ZHENSHAN 97 B	CF	297	15.252
CF	297	ZHENSHAN 97 B	CF	297	11.7518
CF	297	ZHENSHAN 97 B	CF	297	12.7425
AWD	298	ASWINA	AWD	298	12.7917
AWD	298	ASWINA	AWD	298	12.0237
AWD	298	ASWINA	AWD	298	11.4038
CF	298	ASWINA	CF	298	8.89698
CF	298	ASWINA	CF	298	13.7334
CF	298	ASWINA	CF	298	10.8221

## Sheet: Raw data Year 2 grain Fe
treatment	cultivar	Treatment	Genotype	grain Fe
AWD	1	AWD	1	11.6176
AWD	1	AWD	1	14.839
AWD	1	AWD	1	14.3583
AWD	1	AWD	1	11.2693
CF	1	CF	1	13.9682
CF	1	CF	1	15.4633
CF	1	CF	1	14.4616
CF	1	CF	1	13.9686
AWD	2	AWD	2	10.8756
AWD	2	AWD	2	11.1309
AWD	2	AWD	2	9.16921
AWD	2	AWD	2	10.0328
CF	2	CF	2	8.94046
CF	2	CF	2	10.3569
CF	2	CF	2	10.7354
CF	2	CF	2	15.3147
AWD	4	AWD	4	9.69054
AWD	4	AWD	4	9.6121
AWD	4	AWD	4	9.34059
AWD	4	AWD	4	11.1367
CF	4	CF	4	10.5579
CF	4	CF	4	9.81083
CF	4	CF	4	12.9608
AWD	5	AWD	5	11.0175
AWD	5	AWD	5	10.4784
AWD	5	AWD	5	11.6358
AWD	5	AWD	5	12.5417
CF	5	CF	5	12.9041
CF	5	CF	5	12.7153
CF	5	CF	5	13.241
CF	5	CF	5	13.1455
AWD	6	AWD	6	12.495
AWD	6	AWD	6	10.4503
AWD	6	AWD	6	12.0609
AWD	6	AWD	6	11.2831
CF	6	CF	6	12.335
CF	6	CF	6	12.2028
CF	6	CF	6	15.4308
CF	6	CF	6	11.0552
AWD	7	AWD	7	12.168
AWD	7	AWD	7	9.82427
AWD	7	AWD	7	11.478
CF	7	CF	7	10.0478
CF	7	CF	7	12.6225
CF	7	CF	7	11.1558
CF	7	CF	7	10.1416
AWD	8	AWD	8	10.2104
AWD	8	AWD	8	9.83367
AWD	8	AWD	8	9.68987
AWD	8	AWD	8	9.25696
CF	8	CF	8	10.9027
CF	8	CF	8	14.3042
CF	8	CF	8	12.6644
AWD	10	AWD	10	11.5018
AWD	10	AWD	10	12.0373
AWD	10	AWD	10	10.9746
AWD	10	AWD	10	12.0702
CF	10	CF	10	11.4851
CF	10	CF	10	13.3331
CF	10	CF	10	11.7854
CF	10	CF	10	12.9134
AWD	12	AWD	12	11.0962
AWD	12	AWD	12	12.1754
AWD	12	AWD	12	11.0812
AWD	12	AWD	12	10.336
CF	12	CF	12	9.94377
CF	12	CF	12	11.8616
CF	12	CF	12	12.78
AWD	13	AWD	13	13.4974
AWD	13	AWD	13	9.25582
AWD	13	AWD	13	9.94762
AWD	13	AWD	13	11.7833
CF	13	CF	13	12.01
CF	13	CF	13	9.22892
CF	13	CF	13	11.3522
CF	13	CF	13	13.2758
AWD	14	AWD	14	11.1673
AWD	14	AWD	14	8.11812
AWD	14	AWD	14	8.57875
AWD	14	AWD	14	8.48574
CF	14	CF	14	12.3466
CF	14	CF	14	14.8774
CF	14	CF	14	12.7934
CF	14	CF	14	10.116
AWD	15	AWD	15	9.19628
AWD	15	AWD	15	3.61317
AWD	15	AWD	15	9.07286
AWD	15	AWD	15	8.66377
CF	15	CF	15	11.1947
CF	15	CF	15	11.8117
CF	15	CF	15	11.9455
CF	15	CF	15	16.6514
AWD	16	AWD	16	9.27144
AWD	16	AWD	16	10.7863
AWD	16	AWD	16	11.0726
AWD	16	AWD	16	7.72507
CF	16	CF	16	11.4169
CF	16	CF	16	10.8381
CF	16	CF	16	11.1011
AWD	17	AWD	17	9.19492
AWD	17	AWD	17	9.75187
AWD	17	AWD	17	10.7147
AWD	17	AWD	17	9.1444
CF	17	CF	17	8.36911
CF	17	CF	17	12.7008
CF	17	CF	17	12.1468
CF	17	CF	17	10.5755
AWD	18	AWD	18	10.8771
AWD	18	AWD	18	9.05364
AWD	18	AWD	18	10.1526
AWD	18	AWD	18	8.10126
CF	18	CF	18	13.0289
CF	18	CF	18	10.9089
CF	18	CF	18	10.6763
AWD	19	AWD	19	10.0841
AWD	19	AWD	19	9.49137
AWD	19	AWD	19	12.9723
CF	19	CF	19	11.5187
CF	19	CF	19	10.7012
CF	19	CF	19	12.6086
AWD	21	AWD	21	11.2951
AWD	21	AWD	21	10.8786
AWD	21	AWD	21	10.5157
AWD	21	AWD	21	10.1495
CF	21	CF	21	8.93098
CF	21	CF	21	11.0743
CF	21	CF	21	9.84558
CF	21	CF	21	9.83135
AWD	22	AWD	22	8.58096
AWD	22	AWD	22	10.0023
AWD	22	AWD	22	10.1533
CF	22	CF	22	14.1569
CF	22	CF	22	9.98593
CF	22	CF	22	12.0496
AWD	24	AWD	24	8.66454
AWD	24	AWD	24	7.79181
AWD	24	AWD	24	6.98458
CF	24	CF	24	11.7708
CF	24	CF	24	10.6602
CF	24	CF	24	9.90366
CF	24	CF	24	9.74129
AWD	25	AWD	25	9.59033
AWD	25	AWD	25	12.2716
AWD	25	AWD	25	13.4653
AWD	25	AWD	25	9.24618
CF	25	CF	25	12.8622
CF	25	CF	25	17.1176
CF	25	CF	25	13.158
CF	25	CF	25	10.9797
AWD	27	AWD	27	10.1825
AWD	27	AWD	27	9.27038
AWD	27	AWD	27	11.1571
AWD	27	AWD	27	9.8764
CF	27	CF	27	15.9593
CF	27	CF	27	12.525
CF	27	CF	27	12.9986
CF	27	CF	27	14.0691
AWD	28	AWD	28	11.4184
AWD	28	AWD	28	8.18407
AWD	28	AWD	28	11.4744
AWD	28	AWD	28	9.53556
CF	28	CF	28	13.1249
CF	28	CF	28	11.1642
CF	28	CF	28	13.1454
AWD	30	AWD	30	11.7093
AWD	30	AWD	30	11.0347
AWD	30	AWD	30	12.1841
AWD	30	AWD	30	15.9133
CF	30	CF	30	12.3514
CF	30	CF	30	11.5189
CF	30	CF	30	12.4275
CF	30	CF	30	12.6899
AWD	31	AWD	31	8.12436
AWD	31	AWD	31	12.0787
AWD	31	AWD	31	9.52827
AWD	31	AWD	31	10.1962
CF	31	CF	31	11.1315
CF	31	CF	31	12.769
CF	31	CF	31	13.2007
CF	31	CF	31	11.6942
AWD	32	AWD	32	9.54934
AWD	32	AWD	32	10.4587
AWD	32	AWD	32	8.13939
AWD	32	AWD	32	12.3362
CF	32	CF	32	10.6612
CF	32	CF	32	9.40213
CF	32	CF	32	9.89287
CF	32	CF	32	11.6574
AWD	33	AWD	33	9.42584
AWD	33	AWD	33	9.15687
AWD	33	AWD	33	10.3457
AWD	33	AWD	33	9.2867
CF	33	CF	33	9.16104
CF	33	CF	33	14.1968
CF	33	CF	33	9.76499
AWD	34	AWD	34	11.4786
AWD	34	AWD	34	14.2121
AWD	34	AWD	34	11.7446
AWD	34	AWD	34	9.46177
CF	34	CF	34	11.7729
CF	34	CF	34	12.6205
CF	34	CF	34	11.7077
AWD	35	AWD	35	12.7582
AWD	35	AWD	35	9.81053
AWD	35	AWD	35	9.37228
AWD	35	AWD	35	8.74869
CF	35	CF	35	12.1537
CF	35	CF	35	11.4132
CF	35	CF	35	10.9265
CF	35	CF	35	9.94157
AWD	36	AWD	36	15.967
AWD	36	AWD	36	10.8711
AWD	36	AWD	36	13.2769
CF	36	CF	36	11.8326
CF	36	CF	36	12.3332
CF	36	CF	36	15.7405
CF	36	CF	36	13.8366
AWD	37	AWD	37	12.1732
AWD	37	AWD	37	11.1866
AWD	37	AWD	37	11.7496
AWD	37	AWD	37	9.641
CF	37	CF	37	13.9782
CF	37	CF	37	11.9207
CF	37	CF	37	12.0559
CF	37	CF	37	16.1337
AWD	38	AWD	38	11.1493
AWD	38	AWD	38	10.395
AWD	38	AWD	38	11.4045
CF	38	CF	38	10.5457
CF	38	CF	38	9.13841
CF	38	CF	38	9.67354
AWD	39	AWD	39	10.463
AWD	39	AWD	39	5.86152
AWD	39	AWD	39	10.2169
AWD	39	AWD	39	10.4591
CF	39	CF	39	14.8834
CF	39	CF	39	13.7438
CF	39	CF	39	13.7883
CF	39	CF	39	13.9203
AWD	40	AWD	40	11.3071
AWD	40	AWD	40	9.86341
AWD	40	AWD	40	11.5891
AWD	40	AWD	40	9.40393
CF	40	CF	40	11.9889
CF	40	CF	40	11.8011
CF	40	CF	40	12.0487
CF	40	CF	40	13.5406
AWD	41	AWD	41	11.1348
AWD	41	AWD	41	11.8899
AWD	41	AWD	41	11.4524
AWD	41	AWD	41	11.6405
CF	41	CF	41	12.8417
CF	41	CF	41	10.4841
CF	41	CF	41	15.4131
CF	41	CF	41	9.8908
AWD	42	AWD	42	9.96326
AWD	42	AWD	42	11.3282
AWD	42	AWD	42	10.3044
AWD	42	AWD	42	9.75847
CF	42	CF	42	9.97007
CF	42	CF	42	10.8968
CF	42	CF	42	11.7235
AWD	45	AWD	45	9.78711
AWD	45	AWD	45	11.9161
AWD	45	AWD	45	10.3988
AWD	45	AWD	45	12.4639
CF	45	CF	45	12.0707
CF	45	CF	45	11.3481
CF	45	CF	45	11.2714
CF	45	CF	45	10.849
AWD	46	AWD	46	9.44937
AWD	46	AWD	46	10.1307
AWD	46	AWD	46	9.3098
CF	46	CF	46	14.8498
CF	46	CF	46	11.2594
CF	46	CF	46	11.7644
CF	46	CF	46	12.6079
AWD	47	AWD	47	9.23435
AWD	47	AWD	47	11.2035
AWD	47	AWD	47	10.4701
AWD	47	AWD	47	8.70719
CF	47	CF	47	12.6352
CF	47	CF	47	11.3366
CF	47	CF	47	11.6795
AWD	48	AWD	48	8.65334
AWD	48	AWD	48	9.61731
AWD	48	AWD	48	9.64055
AWD	48	AWD	48	5.10731
CF	48	CF	48	9.17488
CF	48	CF	48	12.1325
CF	48	CF	48	10.4782
CF	48	CF	48	10.7332
AWD	49	AWD	49	8.89016
AWD	49	AWD	49	6.80823
AWD	49	AWD	49	9.22913
AWD	49	AWD	49	9.85165
CF	49	CF	49	10.4988
CF	49	CF	49	9.06247
CF	49	CF	49	10.4823
AWD	52	AWD	52	9.77412
AWD	52	AWD	52	8.04378
AWD	52	AWD	52	11.1027
AWD	52	AWD	52	8.19784
CF	52	CF	52	10.8371
CF	52	CF	52	10.1284
CF	52	CF	52	14.1852
CF	52	CF	52	10.9104
AWD	53	AWD	53	14.6908
AWD	53	AWD	53	13.1294
AWD	53	AWD	53	14.3245
AWD	53	AWD	53	14.1015
CF	53	CF	53	14.1332
CF	53	CF	53	13.2476
CF	53	CF	53	12.8707
AWD	54	AWD	54	10.3
AWD	54	AWD	54	5.25978
AWD	54	AWD	54	10.1009
AWD	54	AWD	54	11.1002
CF	54	CF	54	10.4059
CF	54	CF	54	12.9694
CF	54	CF	54	11.9934
CF	54	CF	54	11.1105
AWD	55	AWD	55	7.65354
AWD	55	AWD	55	9.39561
AWD	55	AWD	55	8.63996
CF	55	CF	55	10.5903
CF	55	CF	55	11.6947
CF	55	CF	55	10.5533
CF	55	CF	55	14.1498
AWD	56	AWD	56	9.77013
AWD	56	AWD	56	10.9499
AWD	56	AWD	56	9.03848
AWD	56	AWD	56	10.1004
CF	56	CF	56	11.4324
CF	56	CF	56	11.2998
CF	56	CF	56	9.43198
CF	56	CF	56	15.5992
AWD	58	AWD	58	10.5776
AWD	58	AWD	58	12.5964
AWD	58	AWD	58	7.74685
AWD	58	AWD	58	10.3006
CF	58	CF	58	9.42932
CF	58	CF	58	9.69645
CF	58	CF	58	12.778
CF	58	CF	58	9.99475
AWD	60	AWD	60	13.8648
AWD	60	AWD	60	11.4405
AWD	60	AWD	60	9.12009
CF	60	CF	60	12.0665
CF	60	CF	60	11.5568
CF	60	CF	60	10.1602
CF	60	CF	60	12.2753
AWD	63	AWD	63	9.51381
AWD	63	AWD	63	14.5272
AWD	63	AWD	63	8.12985
CF	63	CF	63	11.2467
CF	63	CF	63	12.9358
CF	63	CF	63	15.0406
CF	63	CF	63	10.5033
AWD	64	AWD	64	9.98281
AWD	64	AWD	64	9.45323
AWD	64	AWD	64	11.665
AWD	64	AWD	64	13.1471
CF	64	CF	64	11.9818
CF	64	CF	64	11.3841
CF	64	CF	64	12.0866
CF	64	CF	64	9.8251
AWD	65	AWD	65	12.1856
AWD	65	AWD	65	13.8878
AWD	65	AWD	65	14.9146
AWD	65	AWD	65	11.4054
CF	65	CF	65	16.3765
CF	65	CF	65	17.7947
CF	65	CF	65	11.6826
CF	65	CF	65	13.0455
AWD	66	AWD	66	9.94599
AWD	66	AWD	66	14.1285
AWD	66	AWD	66	9.76425
AWD	66	AWD	66	10.1402
CF	66	CF	66	17.0348
CF	66	CF	66	12.8704
CF	66	CF	66	11.4786
AWD	67	AWD	67	9.81684
AWD	67	AWD	67	11.2541
AWD	67	AWD	67	9.34055
AWD	67	AWD	67	10.028
CF	67	CF	67	10.0545
CF	67	CF	67	12.9041
CF	67	CF	67	10.9988
CF	67	CF	67	11.4415
AWD	68	AWD	68	9.10822
AWD	68	AWD	68	10.274
AWD	68	AWD	68	9.39917
AWD	68	AWD	68	13.7743
CF	68	CF	68	10.5465
CF	68	CF	68	10.7686
CF	68	CF	68	9.92031
CF	68	CF	68	13.4923
AWD	69	AWD	69	9.60719
AWD	69	AWD	69	11.7216
AWD	69	AWD	69	11.4821
CF	69	CF	69	14.9312
CF	69	CF	69	10.685
CF	69	CF	69	12.1045
CF	69	CF	69	13.7034
AWD	71	AWD	71	12.4643
AWD	71	AWD	71	12.8284
AWD	71	AWD	71	10.7259
AWD	71	AWD	71	11.0916
CF	71	CF	71	11.2157
CF	71	CF	71	13.3709
CF	71	CF	71	11.2255
AWD	72	AWD	72	14.185
AWD	72	AWD	72	12.0369
AWD	72	AWD	72	10.1348
AWD	72	AWD	72	8.30745
CF	72	CF	72	14.9701
CF	72	CF	72	14.1895
CF	72	CF	72	10.6083
CF	72	CF	72	9.21908
AWD	73	AWD	73	8.83954
AWD	73	AWD	73	8.16519
AWD	73	AWD	73	8.49994
AWD	73	AWD	73	7.64136
CF	73	CF	73	13.6157
CF	73	CF	73	9.51148
CF	73	CF	73	8.0591
AWD	74	AWD	74	12.0448
AWD	74	AWD	74	10.6215
AWD	74	AWD	74	11.6776
AWD	74	AWD	74	11.6554
CF	74	CF	74	14.6269
CF	74	CF	74	11.2163
CF	74	CF	74	10.234
CF	74	CF	74	13.7286
AWD	75	AWD	75	9.8354
AWD	75	AWD	75	10.9883
AWD	75	AWD	75	8.77474
AWD	75	AWD	75	9.10427
CF	75	CF	75	9.14446
CF	75	CF	75	9.01615
CF	75	CF	75	11.038
CF	75	CF	75	9.16871
AWD	78	AWD	78	14.4542
AWD	78	AWD	78	10.167
AWD	78	AWD	78	15.6034
AWD	78	AWD	78	10.433
CF	78	CF	78	11.8012
CF	78	CF	78	11.0953
CF	78	CF	78	14.3223
CF	78	CF	78	11.8598
AWD	79	AWD	79	11.902
AWD	79	AWD	79	9.189
AWD	79	AWD	79	9.79052
AWD	79	AWD	79	8.28216
CF	79	CF	79	8.9522
CF	79	CF	79	9.20895
CF	79	CF	79	10.5726
CF	79	CF	79	12.2248
AWD	80	AWD	80	12.2248
AWD	80	AWD	80	10.7878
AWD	80	AWD	80	13.7305
AWD	80	AWD	80	10.6545
CF	80	CF	80	13.4358
CF	80	CF	80	11.6669
CF	80	CF	80	13.0975
CF	80	CF	80	12.1603
AWD	81	AWD	81	10.6964
AWD	81	AWD	81	10.8808
AWD	81	AWD	81	10.0723
AWD	81	AWD	81	10.5934
CF	81	CF	81	11.8808
CF	81	CF	81	14.3443
CF	81	CF	81	11.5084
CF	81	CF	81	12.3443
AWD	82	AWD	82	12.6135
AWD	82	AWD	82	12.9672
AWD	82	AWD	82	9.74895
AWD	82	AWD	82	9.13521
CF	82	CF	82	12.9959
CF	82	CF	82	12.6356
CF	82	CF	82	12.195
CF	82	CF	82	15.8376
AWD	83	AWD	83	14.3116
AWD	83	AWD	83	11.8093
AWD	83	AWD	83	9.03243
AWD	83	AWD	83	9.46321
CF	83	CF	83	17.4732
CF	83	CF	83	13.4708
CF	83	CF	83	11.7068
AWD	84	AWD	84	8.24685
AWD	84	AWD	84	10.2732
AWD	84	AWD	84	9.27399
AWD	84	AWD	84	13.2111
CF	84	CF	84	11.4786
CF	84	CF	84	10.4442
CF	84	CF	84	11.7065
CF	84	CF	84	10.8967
AWD	85	AWD	85	9.59694
AWD	85	AWD	85	8.52513
AWD	85	AWD	85	11.6253
AWD	85	AWD	85	8.74461
CF	85	CF	85	9.48923
CF	85	CF	85	11.2087
CF	85	CF	85	16.2649
CF	85	CF	85	12.0709
AWD	87	AWD	87	8.37432
AWD	87	AWD	87	9.67234
AWD	87	AWD	87	4.79935
AWD	87	AWD	87	8.93646
CF	87	CF	87	10.4211
CF	87	CF	87	11.4938
CF	87	CF	87	9.41494
AWD	88	AWD	88	16.1613
AWD	88	AWD	88	11.7921
AWD	88	AWD	88	11.4879
AWD	88	AWD	88	11.1912
CF	88	CF	88	13.3347
CF	88	CF	88	12.7761
CF	88	CF	88	15.7568
CF	88	CF	88	13.2258
AWD	89	AWD	89	10.8733
AWD	89	AWD	89	11.2153
AWD	89	AWD	89	10.0684
CF	89	CF	89	15.3424
CF	89	CF	89	9.81367
CF	89	CF	89	13.0072
AWD	90	AWD	90	9.9535
AWD	90	AWD	90	10.2489
AWD	90	AWD	90	12.2596
AWD	90	AWD	90	9.70769
CF	90	CF	90	11.4362
CF	90	CF	90	6.57537
CF	90	CF	90	13.2536
AWD	91	AWD	91	10.5716
AWD	91	AWD	91	13.7509
AWD	91	AWD	91	12.136
AWD	91	AWD	91	10.241
CF	91	CF	91	13.0347
CF	91	CF	91	9.65412
CF	91	CF	91	15.9101
CF	91	CF	91	15.2005
AWD	92	AWD	92	11.0888
AWD	92	AWD	92	16.098
AWD	92	AWD	92	11.1472
AWD	92	AWD	92	10.1141
CF	92	CF	92	13.1722
CF	92	CF	92	14.9026
CF	92	CF	92	14.8167
CF	92	CF	92	14.4906
AWD	93	AWD	93	5.72255
AWD	93	AWD	93	10.9457
AWD	93	AWD	93	8.38079
AWD	93	AWD	93	11.6235
CF	93	CF	93	11.3928
CF	93	CF	93	9.73595
CF	93	CF	93	12.0929
AWD	94	AWD	94	12.2569
AWD	94	AWD	94	9.38652
AWD	94	AWD	94	15.2748
AWD	94	AWD	94	13.5186
CF	94	CF	94	12.9475
CF	94	CF	94	12.7322
CF	94	CF	94	10.8938
AWD	96	AWD	96	12.2841
AWD	96	AWD	96	10.9399
AWD	96	AWD	96	13.2055
AWD	96	AWD	96	10.418
CF	96	CF	96	15.4978
CF	96	CF	96	12.3361
CF	96	CF	96	14.3647
CF	96	CF	96	11.8529
AWD	98	AWD	98	8.93544
AWD	98	AWD	98	12.3481
AWD	98	AWD	98	10.209
AWD	98	AWD	98	9.62107
CF	98	CF	98	15.5124
CF	98	CF	98	14.9226
CF	98	CF	98	17.2823
CF	98	CF	98	11.7852
AWD	99	AWD	99	12.7222
AWD	99	AWD	99	15.082
AWD	99	AWD	99	9.99168
AWD	99	AWD	99	10.1405
CF	99	CF	99	11.5689
CF	99	CF	99	11.929
CF	99	CF	99	11.5812
CF	99	CF	99	15.8193
AWD	100	AWD	100	12.0625
AWD	100	AWD	100	13.6438
AWD	100	AWD	100	12.4628
CF	100	CF	100	15.8819
CF	100	CF	100	16.7981
CF	100	CF	100	17.0325
CF	100	CF	100	16.3372
AWD	101	AWD	101	9.77076
AWD	101	AWD	101	13.4965
AWD	101	AWD	101	11.7773
CF	101	CF	101	12.0804
CF	101	CF	101	10.2816
CF	101	CF	101	12.032
AWD	102	AWD	102	14.6808
AWD	102	AWD	102	11.9747
AWD	102	AWD	102	12.3402
CF	102	CF	102	13.7355
CF	102	CF	102	13.8479
CF	102	CF	102	13.1057
AWD	103	AWD	103	6.52848
AWD	103	AWD	103	9.45206
AWD	103	AWD	103	9.65066
CF	103	CF	103	11.0542
CF	103	CF	103	9.5448
CF	103	CF	103	14.2691
AWD	105	AWD	105	10.7726
AWD	105	AWD	105	13.8012
AWD	105	AWD	105	10.9359
AWD	105	AWD	105	12.6875
CF	105	CF	105	12.7963
CF	105	CF	105	11.2477
CF	105	CF	105	12.192
CF	105	CF	105	12.3855
AWD	106	AWD	106	10.8039
AWD	106	AWD	106	9.6804
AWD	106	AWD	106	4.43825
CF	106	CF	106	11.198
CF	106	CF	106	11.0651
CF	106	CF	106	10.7827
CF	106	CF	106	11.8602
AWD	107	AWD	107	7.87682
AWD	107	AWD	107	9.46901
AWD	107	AWD	107	8.68621
AWD	107	AWD	107	4.42007
CF	107	CF	107	11.085
CF	107	CF	107	11.2104
CF	107	CF	107	9.94425
CF	107	CF	107	10.696
AWD	108	AWD	108	6.67418
AWD	108	AWD	108	11.4595
AWD	108	AWD	108	10.1472
CF	108	CF	108	11.8636
CF	108	CF	108	14.0572
CF	108	CF	108	14.5522
AWD	109	AWD	109	11.9473
AWD	109	AWD	109	10.5791
AWD	109	AWD	109	10.9618
CF	109	CF	109	12.4633
CF	109	CF	109	12.8792
CF	109	CF	109	11.5353
CF	109	CF	109	12.0961
AWD	110	AWD	110	11.623
AWD	110	AWD	110	16.1657
AWD	110	AWD	110	12.4269
AWD	110	AWD	110	12.3581
CF	110	CF	110	12.8569
CF	110	CF	110	13.2561
CF	110	CF	110	10.3949
CF	110	CF	110	14.2942
AWD	111	AWD	111	11.1531
AWD	111	AWD	111	10.2054
AWD	111	AWD	111	11.8149
AWD	111	AWD	111	8.49109
CF	111	CF	111	11.5512
CF	111	CF	111	12.2832
CF	111	CF	111	10.8876
CF	111	CF	111	11.4936
AWD	114	AWD	114	8.88736
AWD	114	AWD	114	9.15241
AWD	114	AWD	114	12.109
AWD	114	AWD	114	8.68497
CF	114	CF	114	8.33231
CF	114	CF	114	10.6229
CF	114	CF	114	14.8455
AWD	115	AWD	115	9.22348
AWD	115	AWD	115	7.61586
AWD	115	AWD	115	12.9646
AWD	115	AWD	115	10.8044
CF	115	CF	115	10.5016
CF	115	CF	115	11.6741
CF	115	CF	115	9.41274
CF	115	CF	115	13.0294
AWD	116	AWD	116	11.1547
AWD	116	AWD	116	9.6533
AWD	116	AWD	116	12.4452
CF	116	CF	116	14.2784
CF	116	CF	116	12.2801
CF	116	CF	116	10.1479
CF	116	CF	116	10.5623
AWD	117	AWD	117	14.1679
AWD	117	AWD	117	9.22099
AWD	117	AWD	117	10.5057
AWD	117	AWD	117	10.5303
CF	117	CF	117	11.9657
CF	117	CF	117	12.6662
CF	117	CF	117	11.624
CF	117	CF	117	12.1602
AWD	118	AWD	118	11.8711
AWD	118	AWD	118	9.06452
AWD	118	AWD	118	13.0578
AWD	118	AWD	118	13.1697
CF	118	CF	118	13.4126
CF	118	CF	118	12.9152
CF	118	CF	118	11.984
CF	118	CF	118	16.1082
AWD	119	AWD	119	9.42389
AWD	119	AWD	119	10.6102
AWD	119	AWD	119	9.6283
AWD	119	AWD	119	9.36369
CF	119	CF	119	15.0534
CF	119	CF	119	12.2126
CF	119	CF	119	11.6379
AWD	120	AWD	120	10.9555
AWD	120	AWD	120	10.6251
AWD	120	AWD	120	6.39597
AWD	120	AWD	120	10.3331
CF	120	CF	120	11.1607
CF	120	CF	120	11.8233
CF	120	CF	120	13.3745
CF	120	CF	120	15.9643
AWD	122	AWD	122	10.5323
AWD	122	AWD	122	12.1862
AWD	122	AWD	122	7.92633
AWD	122	AWD	122	10.6934
CF	122	CF	122	12.7503
CF	122	CF	122	12.1826
CF	122	CF	122	12.0642
CF	122	CF	122	13.2496
AWD	123	AWD	123	9.90386
AWD	123	AWD	123	5.11712
AWD	123	AWD	123	9.81428
CF	123	CF	123	10.0543
CF	123	CF	123	16.1122
CF	123	CF	123	11.7291
CF	123	CF	123	13.9285
AWD	124	AWD	124	11.4638
AWD	124	AWD	124	10.7453
AWD	124	AWD	124	9.45438
CF	124	CF	124	13.4761
CF	124	CF	124	11.7655
CF	124	CF	124	10.7198
CF	124	CF	124	11.3457
AWD	126	AWD	126	10.2724
AWD	126	AWD	126	13.2057
AWD	126	AWD	126	10.7891
CF	126	CF	126	10.5468
CF	126	CF	126	10.9661
CF	126	CF	126	12.3933
CF	126	CF	126	10.5876
AWD	127	AWD	127	11.5443
AWD	127	AWD	127	12.3274
AWD	127	AWD	127	8.97671
AWD	127	AWD	127	12.8017
CF	127	CF	127	14.922
CF	127	CF	127	11.6477
CF	127	CF	127	11.3265
CF	127	CF	127	14.8994
AWD	128	AWD	128	10.4232
AWD	128	AWD	128	9.03972
AWD	128	AWD	128	10.2232
AWD	128	AWD	128	10.6572
CF	128	CF	128	11.4015
CF	128	CF	128	11.7385
CF	128	CF	128	9.94355
CF	128	CF	128	10.1235
AWD	131	AWD	131	12.6789
AWD	131	AWD	131	12.6876
AWD	131	AWD	131	11.0626
AWD	131	AWD	131	13.0716
CF	131	CF	131	16.0684
CF	131	CF	131	13.4726
CF	131	CF	131	12.5323
AWD	132	AWD	132	11.291
AWD	132	AWD	132	5.71464
AWD	132	AWD	132	11.0367
AWD	132	AWD	132	11.407
CF	132	CF	132	12.1193
CF	132	CF	132	13.7264
CF	132	CF	132	15.5358
AWD	133	AWD	133	13.9978
AWD	133	AWD	133	12.1925
AWD	133	AWD	133	14.0008
AWD	133	AWD	133	12.7011
CF	133	CF	133	14.3885
CF	133	CF	133	17.2331
CF	133	CF	133	14.6227
CF	133	CF	133	13.9511
AWD	134	AWD	134	12.0878
AWD	134	AWD	134	14.8834
AWD	134	AWD	134	11.4062
AWD	134	AWD	134	14.0018
CF	134	CF	134	14.7368
CF	134	CF	134	11.4876
CF	134	CF	134	13.5324
CF	134	CF	134	12.684
AWD	135	AWD	135	11.1078
AWD	135	AWD	135	13.395
AWD	135	AWD	135	16.4912
AWD	135	AWD	135	12.7319
CF	135	CF	135	11.7681
CF	135	CF	135	13.1248
CF	135	CF	135	14.6179
CF	135	CF	135	17.1779
AWD	136	AWD	136	15.1286
AWD	136	AWD	136	10.9292
AWD	136	AWD	136	12.5175
AWD	136	AWD	136	11.7291
CF	136	CF	136	12.7739
CF	136	CF	136	13.6132
CF	136	CF	136	11.3602
CF	136	CF	136	15.4965
AWD	139	AWD	139	12.8314
AWD	139	AWD	139	11.3593
AWD	139	AWD	139	11.8902
AWD	139	AWD	139	11.8846
CF	139	CF	139	16.7635
CF	139	CF	139	13.3851
CF	139	CF	139	13.7606
CF	139	CF	139	18.8642
AWD	141	AWD	141	9.9131
AWD	141	AWD	141	5.39246
AWD	141	AWD	141	10.1999
AWD	141	AWD	141	9.76042
CF	141	CF	141	13.5906
CF	141	CF	141	13.1831
CF	141	CF	141	11.6853
CF	141	CF	141	13.836
AWD	142	AWD	142	11.1061
AWD	142	AWD	142	12.8073
AWD	142	AWD	142	11.0459
AWD	142	AWD	142	12.0318
CF	142	CF	142	14.3567
CF	142	CF	142	13.4955
CF	142	CF	142	14.3591
CF	142	CF	142	12.4721
AWD	143	AWD	143	12.1523
AWD	143	AWD	143	11.8516
AWD	143	AWD	143	13.1787
AWD	143	AWD	143	11.1578
CF	143	CF	143	13.5683
CF	143	CF	143	18.13
CF	143	CF	143	14.5341
CF	143	CF	143	15.613
AWD	144	AWD	144	9.51494
AWD	144	AWD	144	8.53525
AWD	144	AWD	144	13.7964
AWD	144	AWD	144	7.88308
CF	144	CF	144	12.8323
CF	144	CF	144	11.9269
CF	144	CF	144	11.4632
CF	144	CF	144	10.6663
AWD	145	AWD	145	9.67841
AWD	145	AWD	145	10.0111
AWD	145	AWD	145	10.2518
AWD	145	AWD	145	5.89973
CF	145	CF	145	13.4287
CF	145	CF	145	11.9125
CF	145	CF	145	8.84547
CF	145	CF	145	12.1311
AWD	146	AWD	146	14.7008
AWD	146	AWD	146	13.3689
AWD	146	AWD	146	11.8201
AWD	146	AWD	146	10.9452
CF	146	CF	146	11.4119
CF	146	CF	146	13.485
CF	146	CF	146	11.0098
CF	146	CF	146	13.5181
AWD	147	AWD	147	9.28952
AWD	147	AWD	147	10.8576
AWD	147	AWD	147	11.1193
CF	147	CF	147	11.6686
CF	147	CF	147	13.782
CF	147	CF	147	12.6905
CF	147	CF	147	14.6978
AWD	148	AWD	148	12.5519
AWD	148	AWD	148	10.0909
AWD	148	AWD	148	10.0851
AWD	148	AWD	148	6.89427
CF	148	CF	148	12.389
CF	148	CF	148	12.4698
CF	148	CF	148	14.5856
CF	148	CF	148	12.2481
AWD	149	AWD	149	9.39744
AWD	149	AWD	149	14.5116
AWD	149	AWD	149	11.2146
CF	149	CF	149	11.4296
CF	149	CF	149	13.1612
CF	149	CF	149	15.8725
CF	149	CF	149	11.8169
AWD	150	AWD	150	9.93345
AWD	150	AWD	150	9.66617
AWD	150	AWD	150	5.49959
AWD	150	AWD	150	10.4542
CF	150	CF	150	13.0823
CF	150	CF	150	12.0166
CF	150	CF	150	11.9037
CF	150	CF	150	12.1958
AWD	151	AWD	151	11.4377
AWD	151	AWD	151	11.2518
AWD	151	AWD	151	11.7769
AWD	151	AWD	151	11.4859
CF	151	CF	151	13.5939
CF	151	CF	151	12.1149
CF	151	CF	151	12.3987
AWD	153	AWD	153	8.75076
AWD	153	AWD	153	10.2685
AWD	153	AWD	153	12.2574
AWD	153	AWD	153	12.8852
CF	153	CF	153	11.8948
CF	153	CF	153	12.948
CF	153	CF	153	11.0164
CF	153	CF	153	15.3521
AWD	155	AWD	155	11.3113
AWD	155	AWD	155	12.0584
AWD	155	AWD	155	13.5444
AWD	155	AWD	155	11.5516
CF	155	CF	155	14.7841
CF	155	CF	155	10.9775
CF	155	CF	155	12.1763
CF	155	CF	155	14.5538
AWD	157	AWD	157	8.63379
AWD	157	AWD	157	12.3347
AWD	157	AWD	157	11.2484
AWD	157	AWD	157	8.73201
CF	157	CF	157	14.5565
CF	157	CF	157	9.60733
CF	157	CF	157	11.5273
CF	157	CF	157	15.2621
AWD	158	AWD	158	12.643
AWD	158	AWD	158	7.96315
AWD	158	AWD	158	9.15804
CF	158	CF	158	10.7307
CF	158	CF	158	10.4048
CF	158	CF	158	10.3932
CF	158	CF	158	9.88456
AWD	159	AWD	159	9.57976
AWD	159	AWD	159	8.47314
AWD	159	AWD	159	11.3256
AWD	159	AWD	159	7.49666
CF	159	CF	159	11.2215
CF	159	CF	159	9.66182
CF	159	CF	159	9.57404
CF	159	CF	159	11.0188
AWD	162	AWD	162	10.4434
AWD	162	AWD	162	12.4517
AWD	162	AWD	162	12.0809
AWD	162	AWD	162	12.4001
CF	162	CF	162	12.3779
CF	162	CF	162	16.6246
CF	162	CF	162	15.3985
CF	162	CF	162	14.3793
AWD	163	AWD	163	8.24696
AWD	163	AWD	163	12.1252
AWD	163	AWD	163	8.93209
AWD	163	AWD	163	9.11183
CF	163	CF	163	10.182
CF	163	CF	163	13.4994
CF	163	CF	163	10.4655
CF	163	CF	163	9.87425
AWD	164	AWD	164	10.071
AWD	164	AWD	164	10.0952
AWD	164	AWD	164	10.2709
AWD	164	AWD	164	7.67376
CF	164	CF	164	9.77359
CF	164	CF	164	12.2254
CF	164	CF	164	10.9988
AWD	165	AWD	165	17.4602
AWD	165	AWD	165	12.0786
AWD	165	AWD	165	17.3081
AWD	165	AWD	165	11.5943
CF	165	CF	165	17.5028
CF	165	CF	165	17.9352
CF	165	CF	165	12.7358
AWD	167	AWD	167	10.9046
AWD	167	AWD	167	10.969
AWD	167	AWD	167	11.1529
AWD	167	AWD	167	10.7009
CF	167	CF	167	12.5271
CF	167	CF	167	12.4848
CF	167	CF	167	14.4513
CF	167	CF	167	10.5071
AWD	168	AWD	168	12.6998
AWD	168	AWD	168	10.777
AWD	168	AWD	168	13.7148
AWD	168	AWD	168	15.3628
CF	168	CF	168	18.3459
CF	168	CF	168	17.1448
CF	168	CF	168	14.2417
AWD	169	AWD	169	12.7446
AWD	169	AWD	169	9.81623
AWD	169	AWD	169	11.3126
AWD	169	AWD	169	14.0753
CF	169	CF	169	17.3357
CF	169	CF	169	15.655
CF	169	CF	169	13.9715
AWD	172	AWD	172	13.6209
AWD	172	AWD	172	10.4175
AWD	172	AWD	172	11.1046
AWD	172	AWD	172	11.7927
CF	172	CF	172	13.304
CF	172	CF	172	14.7693
CF	172	CF	172	10.7061
CF	172	CF	172	11.3441
AWD	173	AWD	173	11.3161
AWD	173	AWD	173	13.6235
AWD	173	AWD	173	8.03431
AWD	173	AWD	173	11.5888
CF	173	CF	173	11.9441
CF	173	CF	173	13.2658
CF	173	CF	173	18.2039
AWD	175	AWD	175	13.6859
AWD	175	AWD	175	15.8871
AWD	175	AWD	175	11.4709
AWD	175	AWD	175	12.5583
CF	175	CF	175	16.3361
CF	175	CF	175	12.3745
CF	175	CF	175	11.7783
CF	175	CF	175	11.64
AWD	176	AWD	176	12.5553
AWD	176	AWD	176	12.5503
AWD	176	AWD	176	14.8809
CF	176	CF	176	12.3074
CF	176	CF	176	12.4878
CF	176	CF	176	12.4085
CF	176	CF	176	11.067
AWD	178	AWD	178	13.0358
AWD	178	AWD	178	10.8823
AWD	178	AWD	178	14.3789
AWD	178	AWD	178	12.8942
CF	178	CF	178	12.6685
CF	178	CF	178	13.4021
CF	178	CF	178	15.2564
CF	178	CF	178	10.8463
AWD	179	AWD	179	13.0383
AWD	179	AWD	179	11.5326
AWD	179	AWD	179	11.6646
CF	179	CF	179	11.468
CF	179	CF	179	12.6332
CF	179	CF	179	10.9171
AWD	180	AWD	180	6.47933
AWD	180	AWD	180	10.6981
AWD	180	AWD	180	9.94137
AWD	180	AWD	180	12.9902
CF	180	CF	180	12.9204
CF	180	CF	180	13.4701
CF	180	CF	180	11.8302
AWD	181	AWD	181	11.2945
AWD	181	AWD	181	12.0429
AWD	181	AWD	181	13.1975
AWD	181	AWD	181	12.0075
CF	181	CF	181	13.6081
CF	181	CF	181	11.9474
CF	181	CF	181	14.6271
CF	181	CF	181	14.3019
AWD	182	AWD	182	11.3648
AWD	182	AWD	182	9.7344
AWD	182	AWD	182	15.033
AWD	182	AWD	182	10.9558
CF	182	CF	182	10.7026
CF	182	CF	182	12.6974
CF	182	CF	182	14.7589
AWD	185	AWD	185	10.9607
AWD	185	AWD	185	12.7118
AWD	185	AWD	185	12.8192
AWD	185	AWD	185	11.7666
CF	185	CF	185	12.6794
CF	185	CF	185	14.5601
CF	185	CF	185	12.9176
CF	185	CF	185	13.6158
AWD	186	AWD	186	10.3821
AWD	186	AWD	186	8.0898
AWD	186	AWD	186	11.573
CF	186	CF	186	11.3349
CF	186	CF	186	14.2444
CF	186	CF	186	12.5878
CF	186	CF	186	15.2723
AWD	187	AWD	187	5.01694
AWD	187	AWD	187	8.26595
AWD	187	AWD	187	8.93453
CF	187	CF	187	9.56025
CF	187	CF	187	10.5987
CF	187	CF	187	12.6328
AWD	188	AWD	188	11.7751
AWD	188	AWD	188	13.4577
AWD	188	AWD	188	13.9218
AWD	188	AWD	188	9.15653
CF	188	CF	188	12.1674
CF	188	CF	188	12.2282
CF	188	CF	188	13.6798
CF	188	CF	188	12.9903
AWD	189	AWD	189	11.3087
AWD	189	AWD	189	10.5725
AWD	189	AWD	189	10.666
AWD	189	AWD	189	12.7283
CF	189	CF	189	13.3849
CF	189	CF	189	12.1624
CF	189	CF	189	12.6421
CF	189	CF	189	13.4467
AWD	190	AWD	190	9.73931
AWD	190	AWD	190	9.6549
AWD	190	AWD	190	12.2293
AWD	190	AWD	190	9.36678
CF	190	CF	190	13.4225
CF	190	CF	190	15.3713
CF	190	CF	190	11.5968
AWD	191	AWD	191	11.1275
AWD	191	AWD	191	10.2563
AWD	191	AWD	191	10.2224
AWD	191	AWD	191	11.0096
CF	191	CF	191	11.0454
CF	191	CF	191	17.0752
CF	191	CF	191	15.7942
CF	191	CF	191	14.2221
AWD	192	AWD	192	11.8161
AWD	192	AWD	192	9.66028
AWD	192	AWD	192	15.3189
AWD	192	AWD	192	11.0166
CF	192	CF	192	13.0235
CF	192	CF	192	17.1691
CF	192	CF	192	14.0984
AWD	194	AWD	194	13.052
AWD	194	AWD	194	15.8174
AWD	194	AWD	194	11.4301
AWD	194	AWD	194	11.8843
CF	194	CF	194	16.1151
CF	194	CF	194	11.8313
CF	194	CF	194	15.3302
CF	194	CF	194	12.0722
AWD	195	AWD	195	9.55591
AWD	195	AWD	195	12.8332
AWD	195	AWD	195	11.425
CF	195	CF	195	12.4804
CF	195	CF	195	12.472
CF	195	CF	195	10.804
CF	195	CF	195	10.3683
AWD	196	AWD	196	12.7618
AWD	196	AWD	196	11.479
AWD	196	AWD	196	13.8206
AWD	196	AWD	196	10.1841
CF	196	CF	196	16.2592
CF	196	CF	196	15.4292
CF	196	CF	196	14.7593
CF	196	CF	196	13.6744
AWD	197	AWD	197	10.3057
AWD	197	AWD	197	10.2222
AWD	197	AWD	197	10.9112
AWD	197	AWD	197	10.808
CF	197	CF	197	10.2138
CF	197	CF	197	9.92235
CF	197	CF	197	10.2928
CF	197	CF	197	11.7593
AWD	198	AWD	198	12.0937
AWD	198	AWD	198	11.2664
AWD	198	AWD	198	13.9882
CF	198	CF	198	12.9849
CF	198	CF	198	11.239
CF	198	CF	198	14.688
CF	198	CF	198	12.424
AWD	203	AWD	203	9.66079
AWD	203	AWD	203	11.9308
AWD	203	AWD	203	11.9696
AWD	203	AWD	203	11.5411
CF	203	CF	203	12.7483
CF	203	CF	203	11.0229
CF	203	CF	203	12.4735
AWD	204	AWD	204	12.2966
AWD	204	AWD	204	10.5674
AWD	204	AWD	204	11.9384
AWD	204	AWD	204	10.1589
CF	204	CF	204	12.4345
CF	204	CF	204	10.9525
CF	204	CF	204	13.9039
CF	204	CF	204	14.2539
AWD	205	AWD	205	10.8024
AWD	205	AWD	205	11.7817
AWD	205	AWD	205	10.6729
AWD	205	AWD	205	11.8494
CF	205	CF	205	12.8478
CF	205	CF	205	9.84992
CF	205	CF	205	14.2552
CF	205	CF	205	12.9958
AWD	206	AWD	206	9.59894
AWD	206	AWD	206	11.2739
AWD	206	AWD	206	8.67447
AWD	206	AWD	206	10.9923
CF	206	CF	206	13.1555
CF	206	CF	206	11.6521
CF	206	CF	206	10.6168
CF	206	CF	206	13.5848
AWD	207	AWD	207	11.1324
AWD	207	AWD	207	11.8532
AWD	207	AWD	207	9.04494
CF	207	CF	207	11.3476
CF	207	CF	207	17.1513
CF	207	CF	207	11.6611
CF	207	CF	207	13.9312
AWD	209	AWD	209	12.5256
AWD	209	AWD	209	9.10622
AWD	209	AWD	209	14.4333
AWD	209	AWD	209	9.58886
CF	209	CF	209	12.8695
CF	209	CF	209	11.4658
CF	209	CF	209	14.7075
CF	209	CF	209	13.6524
AWD	211	AWD	211	13.3217
AWD	211	AWD	211	10.7349
AWD	211	AWD	211	11.5302
AWD	211	AWD	211	10.0002
CF	211	CF	211	15.3429
CF	211	CF	211	11.9697
CF	211	CF	211	11.2249
CF	211	CF	211	14.6965
AWD	212	AWD	212	10.5763
AWD	212	AWD	212	8.20692
AWD	212	AWD	212	10.3152
AWD	212	AWD	212	9.43645
CF	212	CF	212	9.58646
CF	212	CF	212	10.4253
CF	212	CF	212	14.5256
CF	212	CF	212	12.9227
AWD	213	AWD	213	10.7141
AWD	213	AWD	213	13.0209
AWD	213	AWD	213	12.4922
AWD	213	AWD	213	12.1875
CF	213	CF	213	15.6604
CF	213	CF	213	11.6248
CF	213	CF	213	12.4765
AWD	214	AWD	214	7.68686
AWD	214	AWD	214	5.12335
AWD	214	AWD	214	9.41616
AWD	214	AWD	214	8.60335
CF	214	CF	214	10.7527
CF	214	CF	214	9.36164
CF	214	CF	214	10.626
CF	214	CF	214	11.7245
AWD	215	AWD	215	10.8686
AWD	215	AWD	215	14.5089
AWD	215	AWD	215	11.3674
CF	215	CF	215	12.875
CF	215	CF	215	14.4685
CF	215	CF	215	15.952
CF	215	CF	215	13.9695
AWD	216	AWD	216	9.15891
AWD	216	AWD	216	10.9067
AWD	216	AWD	216	9.70107
AWD	216	AWD	216	10.3705
CF	216	CF	216	9.35734
CF	216	CF	216	13.0957
CF	216	CF	216	11.3627
AWD	217	AWD	217	10.3915
AWD	217	AWD	217	11.088
AWD	217	AWD	217	12.6853
AWD	217	AWD	217	12.2059
CF	217	CF	217	11.5151
CF	217	CF	217	16.4703
CF	217	CF	217	10.4869
CF	217	CF	217	13.1459
AWD	218	AWD	218	10.8855
AWD	218	AWD	218	13.7175
AWD	218	AWD	218	10.5079
AWD	218	AWD	218	10.8695
CF	218	CF	218	14.4986
CF	218	CF	218	13.9402
CF	218	CF	218	15.2515
CF	218	CF	218	13.3454
AWD	219	AWD	219	10.2962
AWD	219	AWD	219	9.70303
AWD	219	AWD	219	11.1665
AWD	219	AWD	219	10.9526
CF	219	CF	219	12.8193
CF	219	CF	219	12.241
CF	219	CF	219	13.3137
CF	219	CF	219	15.3641
AWD	220	AWD	220	10.1537
AWD	220	AWD	220	9.21408
AWD	220	AWD	220	5.14891
AWD	220	AWD	220	9.1695
CF	220	CF	220	12.2846
CF	220	CF	220	11.9104
CF	220	CF	220	11.1054
AWD	221	AWD	221	12.6421
AWD	221	AWD	221	9.52757
AWD	221	AWD	221	9.64114
AWD	221	AWD	221	10.9709
CF	221	CF	221	10.4837
CF	221	CF	221	13.1645
CF	221	CF	221	11.0704
CF	221	CF	221	13.1161
AWD	222	AWD	222	14.0498
AWD	222	AWD	222	14.4294
AWD	222	AWD	222	12.8449
AWD	222	AWD	222	12.629
CF	222	CF	222	14.884
CF	222	CF	222	16.1583
CF	222	CF	222	14.0217
CF	222	CF	222	14.7772
AWD	224	AWD	224	13.1545
AWD	224	AWD	224	7.13545
AWD	224	AWD	224	11.571
CF	224	CF	224	17.6699
CF	224	CF	224	20.7136
CF	224	CF	224	13.3547
AWD	225	AWD	225	6.72088
AWD	225	AWD	225	10.0726
AWD	225	AWD	225	11.225
AWD	225	AWD	225	9.36699
CF	225	CF	225	12.7048
CF	225	CF	225	10.9235
CF	225	CF	225	11.6213
AWD	226	AWD	226	9.51901
AWD	226	AWD	226	9.65787
AWD	226	AWD	226	8.48771
AWD	226	AWD	226	9.38278
CF	226	CF	226	9.96229
CF	226	CF	226	9.04036
CF	226	CF	226	10.6853
CF	226	CF	226	10.1288
AWD	227	AWD	227	9.36008
AWD	227	AWD	227	8.57414
AWD	227	AWD	227	10.3399
AWD	227	AWD	227	11.2667
CF	227	CF	227	11.5834
CF	227	CF	227	10.1408
CF	227	CF	227	13.8841
CF	227	CF	227	10.7076
AWD	228	AWD	228	11.795
AWD	228	AWD	228	10.4879
AWD	228	AWD	228	12.1474
AWD	228	AWD	228	6.47381
CF	228	CF	228	10.688
CF	228	CF	228	11.1768
CF	228	CF	228	11.8907
AWD	229	AWD	229	8.45073
AWD	229	AWD	229	7.96949
AWD	229	AWD	229	12.5053
AWD	229	AWD	229	9.46446
CF	229	CF	229	11.3429
CF	229	CF	229	11.4914
CF	229	CF	229	10.3107
AWD	230	AWD	230	12.0657
AWD	230	AWD	230	13.452
AWD	230	AWD	230	11.6078
CF	230	CF	230	10.6296
CF	230	CF	230	13.3472
CF	230	CF	230	14.6551
AWD	231	AWD	231	14.772
AWD	231	AWD	231	18.3774
AWD	231	AWD	231	14.1499
AWD	231	AWD	231	13.5765
CF	231	CF	231	16.5052
CF	231	CF	231	14.5518
CF	231	CF	231	15.0803
AWD	233	AWD	233	13.4093
AWD	233	AWD	233	12.5734
AWD	233	AWD	233	16.4497
AWD	233	AWD	233	10.7085
CF	233	CF	233	18.0567
CF	233	CF	233	12.6565
CF	233	CF	233	17.0588
AWD	234	AWD	234	17.9541
AWD	234	AWD	234	14.4304
AWD	234	AWD	234	14.4815
AWD	234	AWD	234	13.0173
CF	234	CF	234	15.5815
CF	234	CF	234	14.8743
CF	234	CF	234	14.6514
CF	234	CF	234	12.2045
AWD	235	AWD	235	14.7881
AWD	235	AWD	235	15.5932
AWD	235	AWD	235	16.853
AWD	235	AWD	235	12.3513
CF	235	CF	235	16.8843
CF	235	CF	235	13.4772
CF	235	CF	235	15.0131
AWD	237	AWD	237	12.789
AWD	237	AWD	237	11.9103
AWD	237	AWD	237	13.927
AWD	237	AWD	237	7.1619
CF	237	CF	237	13.7124
CF	237	CF	237	15.2959
CF	237	CF	237	15.2242
AWD	238	AWD	238	12.1223
AWD	238	AWD	238	13.3279
AWD	238	AWD	238	11.4622
CF	238	CF	238	15.8705
CF	238	CF	238	12.4384
CF	238	CF	238	16.3843
CF	238	CF	238	12.8736
AWD	239	AWD	239	11.8498
AWD	239	AWD	239	10.1793
AWD	239	AWD	239	13.8549
AWD	239	AWD	239	12.3309
CF	239	CF	239	12.8814
CF	239	CF	239	13.3725
CF	239	CF	239	13.155
CF	239	CF	239	14.7974
AWD	242	AWD	242	16.1702
AWD	242	AWD	242	9.97735
AWD	242	AWD	242	12.1156
AWD	242	AWD	242	12.7734
CF	242	CF	242	12.4118
CF	242	CF	242	14.2386
CF	242	CF	242	13.6668
CF	242	CF	242	11.6423
AWD	243	AWD	243	11.2918
AWD	243	AWD	243	12.4141
AWD	243	AWD	243	11.4487
AWD	243	AWD	243	14.6203
CF	243	CF	243	11.6455
CF	243	CF	243	11.529
CF	243	CF	243	13.3888
CF	243	CF	243	11.4892
AWD	246	AWD	246	11.7233
AWD	246	AWD	246	11.9419
AWD	246	AWD	246	11.7157
AWD	246	AWD	246	16.8739
CF	246	CF	246	13.5545
CF	246	CF	246	14.8968
CF	246	CF	246	15.5076
CF	246	CF	246	13.6916
AWD	248	AWD	248	13.5528
AWD	248	AWD	248	10.8878
AWD	248	AWD	248	11.0907
CF	248	CF	248	15.4641
CF	248	CF	248	14.3558
CF	248	CF	248	12.0329
CF	248	CF	248	11.8115
AWD	250	AWD	250	13.7062
AWD	250	AWD	250	11.8878
AWD	250	AWD	250	15.8648
AWD	250	AWD	250	12.8818
CF	250	CF	250	13.9152
CF	250	CF	250	13.8991
CF	250	CF	250	14.7694
AWD	252	AWD	252	9.84325
AWD	252	AWD	252	11.2397
AWD	252	AWD	252	8.17702
AWD	252	AWD	252	9.88061
CF	252	CF	252	12.2218
CF	252	CF	252	13.8602
CF	252	CF	252	14.0531
AWD	253	AWD	253	10.4585
AWD	253	AWD	253	10.5668
AWD	253	AWD	253	14.2636
AWD	253	AWD	253	11.1034
CF	253	CF	253	10.1392
CF	253	CF	253	13.41
CF	253	CF	253	16.5118
CF	253	CF	253	11.4347
AWD	254	AWD	254	11.2485
AWD	254	AWD	254	13.5988
AWD	254	AWD	254	10.8348
AWD	254	AWD	254	10.8783
CF	254	CF	254	11.894
CF	254	CF	254	12.1796
CF	254	CF	254	12.613
CF	254	CF	254	12.5639
AWD	256	AWD	256	11.5458
AWD	256	AWD	256	9.48551
AWD	256	AWD	256	8.69978
AWD	256	AWD	256	10.5939
CF	256	CF	256	12.2871
CF	256	CF	256	13.0361
CF	256	CF	256	10.1204
CF	256	CF	256	11.413
AWD	257	AWD	257	9.78729
AWD	257	AWD	257	9.19162
AWD	257	AWD	257	6.0361
AWD	257	AWD	257	8.44886
CF	257	CF	257	9.66975
CF	257	CF	257	10.4295
CF	257	CF	257	11.7619
CF	257	CF	257	9.69091
AWD	258	AWD	258	11.3546
AWD	258	AWD	258	10.2817
AWD	258	AWD	258	10.202
AWD	258	AWD	258	9.16993
CF	258	CF	258	9.7708
CF	258	CF	258	11.1038
CF	258	CF	258	11.0671
CF	258	CF	258	10.6764
AWD	260	AWD	260	10.4098
AWD	260	AWD	260	10.0577
AWD	260	AWD	260	8.77182
AWD	260	AWD	260	8.43907
CF	260	CF	260	11.2499
CF	260	CF	260	11.0732
CF	260	CF	260	11.3037
CF	260	CF	260	12.1291
AWD	261	AWD	261	9.30772
AWD	261	AWD	261	10.0568
AWD	261	AWD	261	11.7452
AWD	261	AWD	261	9.16567
CF	261	CF	261	10.9598
CF	261	CF	261	10.8451
CF	261	CF	261	10.9732
CF	261	CF	261	12.3345
AWD	266	AWD	266	5.82339
AWD	266	AWD	266	11.2987
AWD	266	AWD	266	9.35679
AWD	266	AWD	266	9.2839
CF	266	CF	266	12.196
CF	266	CF	266	12.4681
CF	266	CF	266	13.4579
AWD	269	AWD	269	11.3634
AWD	269	AWD	269	9.35323
AWD	269	AWD	269	10.7898
AWD	269	AWD	269	10.5531
CF	269	CF	269	13.5712
CF	269	CF	269	11.5997
CF	269	CF	269	13.5528
CF	269	CF	269	17.3448
AWD	270	AWD	270	9.75333
AWD	270	AWD	270	9.15171
AWD	270	AWD	270	8.4835
CF	270	CF	270	12.9094
CF	270	CF	270	14.5521
CF	270	CF	270	11.1401
AWD	272	AWD	272	10.7807
AWD	272	AWD	272	10.4755
AWD	272	AWD	272	12.0539
AWD	272	AWD	272	12.1544
CF	272	CF	272	13.9811
CF	272	CF	272	11.4002
CF	272	CF	272	12.4571
AWD	273	AWD	273	12.243
AWD	273	AWD	273	9.47034
AWD	273	AWD	273	9.22927
AWD	273	AWD	273	11.0801
CF	273	CF	273	12.1306
CF	273	CF	273	10.8131
CF	273	CF	273	11.7553
CF	273	CF	273	13.0416
AWD	274	AWD	274	11.2286
AWD	274	AWD	274	11.1591
AWD	274	AWD	274	8.95395
CF	274	CF	274	14.8846
CF	274	CF	274	10.8658
CF	274	CF	274	12.1143
AWD	275	AWD	275	11.1862
AWD	275	AWD	275	10.4488
AWD	275	AWD	275	11.9111
CF	275	CF	275	11.5314
CF	275	CF	275	14.4037
CF	275	CF	275	9.91255
CF	275	CF	275	11.6309
AWD	277	AWD	277	9.35541
AWD	277	AWD	277	13.2385
AWD	277	AWD	277	10.9908
CF	277	CF	277	9.10265
CF	277	CF	277	11.5977
CF	277	CF	277	10.5349
AWD	278	AWD	278	9.95965
AWD	278	AWD	278	11.8739
AWD	278	AWD	278	10.2742
AWD	278	AWD	278	13.1968
CF	278	CF	278	10.593
CF	278	CF	278	12.6388
CF	278	CF	278	11.5163
CF	278	CF	278	10.9903
AWD	279	AWD	279	8.94848
AWD	279	AWD	279	11.7052
AWD	279	AWD	279	9.46461
AWD	279	AWD	279	11.8292
CF	279	CF	279	11.2307
CF	279	CF	279	14.3121
CF	279	CF	279	10.6206
AWD	280	AWD	280	10.3637
AWD	280	AWD	280	9.54712
AWD	280	AWD	280	12.8305
AWD	280	AWD	280	10.3779
CF	280	CF	280	10.2259
CF	280	CF	280	9.78813
CF	280	CF	280	13.4155
AWD	282	AWD	282	12.2169
AWD	282	AWD	282	12.7167
AWD	282	AWD	282	13.7561
CF	282	CF	282	12.9191
CF	282	CF	282	15.7021
CF	282	CF	282	15.852
CF	282	CF	282	11.8681
AWD	283	AWD	283	12.8659
AWD	283	AWD	283	12.4322
AWD	283	AWD	283	9.75533
AWD	283	AWD	283	15.1737
CF	283	CF	283	12.3925
CF	283	CF	283	13.8696
CF	283	CF	283	10.2537
CF	283	CF	283	11.9238
AWD	284	AWD	284	9.28436
AWD	284	AWD	284	11.4473
AWD	284	AWD	284	11.2025
AWD	284	AWD	284	13.8191
CF	284	CF	284	11.3002
CF	284	CF	284	12.962
CF	284	CF	284	11.5189
CF	284	CF	284	15.5473
AWD	288	AWD	288	11.371
AWD	288	AWD	288	10.0017
AWD	288	AWD	288	13.0825
AWD	288	AWD	288	11.469
CF	288	CF	288	13.1526
CF	288	CF	288	11.0909
CF	288	CF	288	13.4237
CF	288	CF	288	11.4694
AWD	290	AWD	290	12.339
AWD	290	AWD	290	13.2061
AWD	290	AWD	290	12.0351
CF	290	CF	290	12.0109
CF	290	CF	290	12.6177
CF	290	CF	290	15.8838
CF	290	CF	290	13.4775
AWD	297	AWD	297	10.7824
AWD	297	AWD	297	14.7598
AWD	297	AWD	297	11.497
AWD	297	AWD	297	13.6356
CF	297	CF	297	11.155
CF	297	CF	297	14.1583
CF	297	CF	297	18.2462
CF	297	CF	297	13.8882
AWD	298	AWD	298	12.4778
AWD	298	AWD	298	9.30236
AWD	298	AWD	298	9.23819
AWD	298	AWD	298	13.0442
CF	298	CF	298	12.4108
CF	298	CF	298	11.213
CF	298	CF	298	10.9196
CF	298	CF	298	10.543

## Sheet: Raw data Year 1 straw Fe
treatment	cultivar	name	Treatment	Genotype	shoot Fe
AWD	1	ASSAM 4(BORO)	AWD	1	259.405
AWD	1	ASSAM 4(BORO)	AWD	1	122.393
AWD	1	ASSAM 4(BORO)	AWD	1	152.675
AWD	1	ASSAM 4(BORO)	AWD	1	228.419
CF	1	ASSAM 4(BORO)	CF	1	253.169
CF	1	ASSAM 4(BORO)	CF	1	177.671
CF	1	ASSAM 4(BORO)	CF	1	232.566
CF	1	ASSAM 4(BORO)	CF	1	272.228
AWD	2	ARC 5959	AWD	2	160.889
AWD	2	ARC 5959	AWD	2	149.071
AWD	2	ARC 5959	AWD	2	114.693
AWD	2	ARC 5959	AWD	2	188.732
CF	2	ARC 5959	CF	2	167.923
CF	2	ARC 5959	CF	2	149.692
CF	2	ARC 5959	CF	2	274.459
CF	2	ARC 5959	CF	2	108.51
AWD	3	ARC 5960	AWD	3	131.563
AWD	3	ARC 5960	AWD	3	256.736
AWD	3	ARC 5960	AWD	3	159.723
AWD	3	ARC 5960	AWD	3	126.87
CF	3	ARC 5960	CF	3	245.284
CF	3	ARC 5960	CF	3	343.817
CF	3	ARC 5960	CF	3	429.098
CF	3	ARC 5960	CF	3	170.687
AWD	4	ARC 5977	AWD	4	96.4625
AWD	4	ARC 5977	AWD	4	74.9254
AWD	4	ARC 5977	AWD	4	133.962
AWD	4	ARC 5977	AWD	4	192.281
CF	4	ARC 5977	CF	4	188.139
CF	4	ARC 5977	CF	4	148.186
CF	4	ARC 5977	CF	4	150.641
CF	4	ARC 5977	CF	4	165.656
AWD	6	ARC 6240	AWD	6	241.113
AWD	6	ARC 6240	AWD	6	206.585
AWD	6	ARC 6240	AWD	6	87.2346
AWD	6	ARC 6240	AWD	6	240.496
CF	6	ARC 6240	CF	6	177.776
CF	6	ARC 6240	CF	6	242.763
CF	6	ARC 6240	CF	6	123.661
AWD	7	ARC 7325	AWD	7	158.739
AWD	7	ARC 7325	AWD	7	141.5
AWD	7	ARC 7325	AWD	7	207.155
AWD	7	ARC 7325	AWD	7	179.023
CF	7	ARC 7325	CF	7	193.325
CF	7	ARC 7325	CF	7	238.894
CF	7	ARC 7325	CF	7	214.238
AWD	8	ARC 10958	AWD	8	211.829
AWD	8	ARC 10958	AWD	8	97.2578
AWD	8	ARC 10958	AWD	8	119.936
CF	8	ARC 10958	CF	8	366.227
CF	8	ARC 10958	CF	8	206.406
CF	8	ARC 10958	CF	8	491.641
CF	8	ARC 10958	CF	8	81.14
AWD	10	ARC 10392	AWD	10	103.888
AWD	10	ARC 10392	AWD	10	100.536
AWD	10	ARC 10392	AWD	10	154.311
CF	10	ARC 10392	CF	10	396.036
CF	10	ARC 10392	CF	10	171.436
CF	10	ARC 10392	CF	10	90.4514
CF	10	ARC 10392	CF	10	315.167
AWD	11	ARC 11205	AWD	11	300.323
AWD	11	ARC 11205	AWD	11	201.696
AWD	11	ARC 11205	AWD	11	114.021
AWD	11	ARC 11205	AWD	11	295.238
CF	11	ARC 11205	CF	11	168.639
CF	11	ARC 11205	CF	11	292.657
CF	11	ARC 11205	CF	11	233.5
CF	11	ARC 11205	CF	11	350.247
AWD	12	ARC 11340	AWD	12	157.89
AWD	12	ARC 11340	AWD	12	104.509
AWD	12	ARC 11340	AWD	12	99.3556
AWD	12	ARC 11340	AWD	12	117.703
CF	12	ARC 11340	CF	12	221.319
CF	12	ARC 11340	CF	12	236.108
CF	12	ARC 11340	CF	12	198.023
CF	12	ARC 11340	CF	12	190.87
AWD	13	ARC 11600	AWD	13	99.4626
AWD	13	ARC 11600	AWD	13	160.707
AWD	13	ARC 11600	AWD	13	126.893
AWD	13	ARC 11600	AWD	13	136.986
CF	13	ARC 11600	CF	13	401.006
CF	13	ARC 11600	CF	13	150.891
CF	13	ARC 11600	CF	13	148.75
CF	13	ARC 11600	CF	13	208.239
AWD	15	BOWALIA	AWD	15	53.2652
AWD	15	BOWALIA	AWD	15	126.501
AWD	15	BOWALIA	AWD	15	155.152
AWD	15	BOWALIA	AWD	15	253.922
CF	15	BOWALIA	CF	15	343.602
CF	15	BOWALIA	CF	15	285.05
CF	15	BOWALIA	CF	15	424.948
CF	15	BOWALIA	CF	15	144.761
AWD	16	BOWALIA 2	AWD	16	233.964
AWD	16	BOWALIA 2	AWD	16	121.537
AWD	16	BOWALIA 2	AWD	16	182.003
AWD	16	BOWALIA 2	AWD	16	371.107
CF	16	BOWALIA 2	CF	16	625.157
CF	16	BOWALIA 2	CF	16	299.393
CF	16	BOWALIA 2	CF	16	471.593
CF	16	BOWALIA 2	CF	16	138.698
AWD	17	AUS 12	AWD	17	182.749
AWD	17	AUS 12	AWD	17	59.3932
AWD	17	AUS 12	AWD	17	145.554
AWD	17	AUS 12	AWD	17	99.6641
CF	17	AUS 12	CF	17	190.866
CF	17	AUS 12	CF	17	153.501
CF	17	AUS 12	CF	17	396.277
CF	17	AUS 12	CF	17	183.537
AWD	18	AUS 16	AWD	18	143.516
AWD	18	AUS 16	AWD	18	147.879
AWD	18	AUS 16	AWD	18	95.746
AWD	18	AUS 16	AWD	18	106.111
CF	18	AUS 16	CF	18	177.871
CF	18	AUS 16	CF	18	141.362
CF	18	AUS 16	CF	18	317.568
CF	18	AUS 16	CF	18	234.394
AWD	19	AUS 22	AWD	19	183.459
AWD	19	AUS 22	AWD	19	101.351
AWD	19	AUS 22	AWD	19	131.882
CF	19	AUS 22	CF	19	226.679
CF	19	AUS 22	CF	19	197.441
CF	19	AUS 22	CF	19	297.918
CF	19	AUS 22	CF	19	299.91
AWD	21	AUS 29	AWD	21	168.675
AWD	21	AUS 29	AWD	21	232.454
AWD	21	AUS 29	AWD	21	170.573
AWD	21	AUS 29	AWD	21	98.5688
CF	21	AUS 29	CF	21	233.791
CF	21	AUS 29	CF	21	248.95
CF	21	AUS 29	CF	21	82.355
CF	21	AUS 29	CF	21	258.679
AWD	22	AUS 31	AWD	22	176.111
AWD	22	AUS 31	AWD	22	124.797
AWD	22	AUS 31	AWD	22	162.202
AWD	22	AUS 31	AWD	22	142.577
CF	22	AUS 31	CF	22	239.805
CF	22	AUS 31	CF	22	275.067
CF	22	AUS 31	CF	22	156.976
CF	22	AUS 31	CF	22	239.314
AWD	23	AUS 37	AWD	23	104.261
AWD	23	AUS 37	AWD	23	156.604
AWD	23	AUS 37	AWD	23	148.653
AWD	23	AUS 37	AWD	23	140.353
CF	23	AUS 37	CF	23	109.481
CF	23	AUS 37	CF	23	293.318
CF	23	AUS 37	CF	23	310.405
CF	23	AUS 37	CF	23	207.137
AWD	26	AUS 62	AWD	26	127.19
AWD	26	AUS 62	AWD	26	179.548
AWD	26	AUS 62	AWD	26	268.264
AWD	26	AUS 62	AWD	26	255.532
CF	26	AUS 62	CF	26	104.943
CF	26	AUS 62	CF	26	190.694
CF	26	AUS 62	CF	26	285.729
CF	26	AUS 62	CF	26	106.039
AWD	27	AUS 63	AWD	27	86.2526
AWD	27	AUS 63	AWD	27	141.189
AWD	27	AUS 63	AWD	27	121.837
AWD	27	AUS 63	AWD	27	151.69
CF	27	AUS 63	CF	27	221.873
CF	27	AUS 63	CF	27	261.995
CF	27	AUS 63	CF	27	295.235
CF	27	AUS 63	CF	27	256.309
AWD	29	AUS 68	AWD	29	130.102
AWD	29	AUS 68	AWD	29	141.215
AWD	29	AUS 68	AWD	29	122.33
AWD	29	AUS 68	AWD	29	118.532
CF	29	AUS 68	CF	29	204.304
CF	29	AUS 68	CF	29	330.099
CF	29	AUS 68	CF	29	125.488
AWD	30	AUS 74	AWD	30	252.196
AWD	30	AUS 74	AWD	30	393.936
AWD	30	AUS 74	AWD	30	356.343
CF	30	AUS 74	CF	30	146.26
CF	30	AUS 74	CF	30	358.172
CF	30	AUS 74	CF	30	131.822
CF	30	AUS 74	CF	30	182.073
AWD	31	AUS 77	AWD	31	80.248
AWD	31	AUS 77	AWD	31	149.765
AWD	31	AUS 77	AWD	31	186.366
CF	31	AUS 77	CF	31	505.788
CF	31	AUS 77	CF	31	361.499
CF	31	AUS 77	CF	31	286.503
CF	31	AUS 77	CF	31	316.203
AWD	32	AUS 89	AWD	32	127.464
AWD	32	AUS 89	AWD	32	88.0446
AWD	32	AUS 89	AWD	32	119.142
AWD	32	AUS 89	AWD	32	162.121
CF	32	AUS 89	CF	32	570.586
CF	32	AUS 89	CF	32	126.946
CF	32	AUS 89	CF	32	291.977
CF	32	AUS 89	CF	32	179.276
AWD	33	AUS 93	AWD	33	197.97
AWD	33	AUS 93	AWD	33	129.233
AWD	33	AUS 93	AWD	33	118.68
AWD	33	AUS 93	AWD	33	154.271
CF	33	AUS 93	CF	33	347.703
CF	33	AUS 93	CF	33	198.829
CF	33	AUS 93	CF	33	83.7681
CF	33	AUS 93	CF	33	214.745
AWD	34	AUS 96	AWD	34	193.134
AWD	34	AUS 96	AWD	34	134.173
AWD	34	AUS 96	AWD	34	131.194
AWD	34	AUS 96	AWD	34	195.615
CF	34	AUS 96	CF	34	636.117
CF	34	AUS 96	CF	34	245.081
CF	34	AUS 96	CF	34	390.8
AWD	36	AUS 100	AWD	36	139.174
AWD	36	AUS 100	AWD	36	251.908
AWD	36	AUS 100	AWD	36	156.659
AWD	36	AUS 100	AWD	36	247.731
CF	36	AUS 100	CF	36	222.643
CF	36	AUS 100	CF	36	320.449
CF	36	AUS 100	CF	36	168.789
CF	36	AUS 100	CF	36	278.36
AWD	37	AUS 105	AWD	37	132.344
AWD	37	AUS 105	AWD	37	72.8328
AWD	37	AUS 105	AWD	37	80.1789
CF	37	AUS 105	CF	37	270.659
CF	37	AUS 105	CF	37	198.3
CF	37	AUS 105	CF	37	197.749
CF	37	AUS 105	CF	37	160.585
AWD	38	AUS 125	AWD	38	315.387
AWD	38	AUS 125	AWD	38	273.581
AWD	38	AUS 125	AWD	38	307.737
CF	38	AUS 125	CF	38	260.688
CF	38	AUS 125	CF	38	118.633
CF	38	AUS 125	CF	38	204.674
CF	38	AUS 125	CF	38	278.535
AWD	39	AUS 127	AWD	39	120.017
AWD	39	AUS 127	AWD	39	200.456
AWD	39	AUS 127	AWD	39	202.021
AWD	39	AUS 127	AWD	39	229.111
CF	39	AUS 127	CF	39	497.042
CF	39	AUS 127	CF	39	84.5071
CF	39	AUS 127	CF	39	193.151
CF	39	AUS 127	CF	39	250.563
AWD	40	AUS 130	AWD	40	130.853
AWD	40	AUS 130	AWD	40	140.232
AWD	40	AUS 130	AWD	40	93.2363
CF	40	AUS 130	CF	40	517.835
CF	40	AUS 130	CF	40	180.54
CF	40	AUS 130	CF	40	412.511
CF	40	AUS 130	CF	40	157.245
AWD	41	AUS 131	AWD	41	343.539
AWD	41	AUS 131	AWD	41	158.664
AWD	41	AUS 131	AWD	41	191.269
AWD	41	AUS 131	AWD	41	108.943
CF	41	AUS 131	CF	41	284.089
CF	41	AUS 131	CF	41	197.875
CF	41	AUS 131	CF	41	78.7197
CF	41	AUS 131	CF	41	151.927
AWD	42	AUS 136	AWD	42	121.482
AWD	42	AUS 136	AWD	42	106.355
AWD	42	AUS 136	AWD	42	167.908
CF	42	AUS 136	CF	42	103.567
CF	42	AUS 136	CF	42	522.506
CF	42	AUS 136	CF	42	180.892
CF	42	AUS 136	CF	42	132.597
AWD	43	AUS 151	AWD	43	230.456
AWD	43	AUS 151	AWD	43	177.759
AWD	43	AUS 151	AWD	43	190.566
AWD	43	AUS 151	AWD	43	295.079
CF	43	AUS 151	CF	43	351.111
CF	43	AUS 151	CF	43	263.573
CF	43	AUS 151	CF	43	96.6244
CF	43	AUS 151	CF	43	200.386
AWD	44	AUS 152	AWD	44	146.657
AWD	44	AUS 152	AWD	44	164.099
AWD	44	AUS 152	AWD	44	147.936
AWD	44	AUS 152	AWD	44	138.711
CF	44	AUS 152	CF	44	338.038
CF	44	AUS 152	CF	44	182.242
CF	44	AUS 152	CF	44	157.035
AWD	46	AUS 169	AWD	46	68.6255
AWD	46	AUS 169	AWD	46	291.806
AWD	46	AUS 169	AWD	46	145.102
AWD	46	AUS 169	AWD	46	284.622
CF	46	AUS 169	CF	46	377.861
CF	46	AUS 169	CF	46	217.662
CF	46	AUS 169	CF	46	520.532
CF	46	AUS 169	CF	46	377.471
AWD	47	AUS 175	AWD	47	268.98
AWD	47	AUS 175	AWD	47	162.348
AWD	47	AUS 175	AWD	47	179.453
CF	47	AUS 175	CF	47	620.823
CF	47	AUS 175	CF	47	300.839
CF	47	AUS 175	CF	47	159.001
CF	47	AUS 175	CF	47	249.132
AWD	48	AUS 180	AWD	48	62.323
AWD	48	AUS 180	AWD	48	210.842
AWD	48	AUS 180	AWD	48	121.316
AWD	48	AUS 180	AWD	48	252.579
CF	48	AUS 180	CF	48	193.434
CF	48	AUS 180	CF	48	206.042
CF	48	AUS 180	CF	48	250.968
AWD	49	AUS 204	AWD	49	110.633
AWD	49	AUS 204	AWD	49	108.726
AWD	49	AUS 204	AWD	49	68.5555
AWD	49	AUS 204	AWD	49	192.22
CF	49	AUS 204	CF	49	188.545
CF	49	AUS 204	CF	49	205.978
CF	49	AUS 204	CF	49	215.419
CF	49	AUS 204	CF	49	336.955
AWD	52	AUS 228	AWD	52	56.3759
AWD	52	AUS 228	AWD	52	153.468
AWD	52	AUS 228	AWD	52	105.095
AWD	52	AUS 228	AWD	52	63.1989
CF	52	AUS 228	CF	52	328.127
CF	52	AUS 228	CF	52	185.999
CF	52	AUS 228	CF	52	96.1067
CF	52	AUS 228	CF	52	176.718
AWD	53	AUS 267	AWD	53	125.314
AWD	53	AUS 267	AWD	53	134.395
AWD	53	AUS 267	AWD	53	143.105
AWD	53	AUS 267	AWD	53	148.809
CF	53	AUS 267	CF	53	141.216
CF	53	AUS 267	CF	53	215.386
CF	53	AUS 267	CF	53	199.146
AWD	54	AUS 268	AWD	54	192.952
AWD	54	AUS 268	AWD	54	189.264
AWD	54	AUS 268	AWD	54	278.22
AWD	54	AUS 268	AWD	54	204.462
CF	54	AUS 268	CF	54	84.3244
CF	54	AUS 268	CF	54	208.392
CF	54	AUS 268	CF	54	561.406
CF	54	AUS 268	CF	54	162.074
AWD	55	AUS 273	AWD	55	273.632
AWD	55	AUS 273	AWD	55	218.809
AWD	55	AUS 273	AWD	55	197.169
CF	55	AUS 273	CF	55	508.64
CF	55	AUS 273	CF	55	85.1089
CF	55	AUS 273	CF	55	245.705
CF	55	AUS 273	CF	55	80.9555
AWD	57	AUS 280	AWD	57	174.659
AWD	57	AUS 280	AWD	57	150.696
AWD	57	AUS 280	AWD	57	58.4588
AWD	57	AUS 280	AWD	57	116.954
CF	57	AUS 280	CF	57	222.17
CF	57	AUS 280	CF	57	333.738
CF	57	AUS 280	CF	57	125.011
AWD	58	AUS 283	AWD	58	242.698
AWD	58	AUS 283	AWD	58	207.394
AWD	58	AUS 283	AWD	58	112.208
AWD	58	AUS 283	AWD	58	105.194
CF	58	AUS 283	CF	58	365.064
CF	58	AUS 283	CF	58	291.632
CF	58	AUS 283	CF	58	504.775
AWD	59	AUS 293	AWD	59	139.896
AWD	59	AUS 293	AWD	59	188.759
AWD	59	AUS 293	AWD	59	175.734
CF	59	AUS 293	CF	59	626.977
CF	59	AUS 293	CF	59	542.006
CF	59	AUS 293	CF	59	355.779
AWD	63	AUS 314	AWD	63	101.524
AWD	63	AUS 314	AWD	63	145.109
AWD	63	AUS 314	AWD	63	305.379
AWD	63	AUS 314	AWD	63	136.109
CF	63	AUS 314	CF	63	87.0581
CF	63	AUS 314	CF	63	279.797
CF	63	AUS 314	CF	63	258.472
CF	63	AUS 314	CF	63	215.19
AWD	64	AUS 317	AWD	64	145.303
AWD	64	AUS 317	AWD	64	118.485
AWD	64	AUS 317	AWD	64	127.615
AWD	64	AUS 317	AWD	64	91.7907
CF	64	AUS 317	CF	64	206.372
CF	64	AUS 317	CF	64	170.847
CF	64	AUS 317	CF	64	109.126
CF	64	AUS 317	CF	64	145.79
AWD	66	AUS 323	AWD	66	273.78
AWD	66	AUS 323	AWD	66	130.506
AWD	66	AUS 323	AWD	66	83.4353
CF	66	AUS 323	CF	66	143.737
CF	66	AUS 323	CF	66	284.039
CF	66	AUS 323	CF	66	171.924
AWD	67	AUS 328	AWD	67	129.767
AWD	67	AUS 328	AWD	67	125.96
AWD	67	AUS 328	AWD	67	145.914
CF	67	AUS 328	CF	67	69.759
CF	67	AUS 328	CF	67	166.966
CF	67	AUS 328	CF	67	125.091
CF	67	AUS 328	CF	67	265.093
AWD	69	AUS 350	AWD	69	167.688
AWD	69	AUS 350	AWD	69	179.227
AWD	69	AUS 350	AWD	69	109.012
AWD	69	AUS 350	AWD	69	115.158
CF	69	AUS 350	CF	69	197.656
CF	69	AUS 350	CF	69	224.737
CF	69	AUS 350	CF	69	176.387
AWD	70	AUS 353	AWD	70	156.466
AWD	70	AUS 353	AWD	70	127.481
AWD	70	AUS 353	AWD	70	143.595
AWD	70	AUS 353	AWD	70	92.7459
CF	70	AUS 353	CF	70	199.449
CF	70	AUS 353	CF	70	112.33
CF	70	AUS 353	CF	70	226.298
CF	70	AUS 353	CF	70	332.98
AWD	71	AUS 354	AWD	71	187.513
AWD	71	AUS 354	AWD	71	102.624
AWD	71	AUS 354	AWD	71	84.5628
AWD	71	AUS 354	AWD	71	159.509
CF	71	AUS 354	CF	71	266.763
CF	71	AUS 354	CF	71	261.951
CF	71	AUS 354	CF	71	54.2994
CF	71	AUS 354	CF	71	422.199
AWD	72	AUS 361	AWD	72	157.925
AWD	72	AUS 361	AWD	72	169.084
AWD	72	AUS 361	AWD	72	228.868
AWD	72	AUS 361	AWD	72	92.043
CF	72	AUS 361	CF	72	308.56
CF	72	AUS 361	CF	72	384.05
CF	72	AUS 361	CF	72	158.197
AWD	73	AUS 362	AWD	73	195.372
AWD	73	AUS 362	AWD	73	206.625
AWD	73	AUS 362	AWD	73	154.213
AWD	73	AUS 362	AWD	73	93.9268
CF	73	AUS 362	CF	73	258.877
CF	73	AUS 362	CF	73	599.608
CF	73	AUS 362	CF	73	421.338
CF	73	AUS 362	CF	73	330.379
AWD	74	AUS 364	AWD	74	159.129
AWD	74	AUS 364	AWD	74	126.945
AWD	74	AUS 364	AWD	74	103.768
AWD	74	AUS 364	AWD	74	153.411
CF	74	AUS 364	CF	74	263.236
CF	74	AUS 364	CF	74	142.538
CF	74	AUS 364	CF	74	288.01
AWD	75	AUS 366	AWD	75	148.748
AWD	75	AUS 366	AWD	75	171.311
AWD	75	AUS 366	AWD	75	198.623
AWD	75	AUS 366	AWD	75	296.97
CF	75	AUS 366	CF	75	282.746
CF	75	AUS 366	CF	75	96.6289
CF	75	AUS 366	CF	75	355.64
CF	75	AUS 366	CF	75	218.76
AWD	76	AUS 369	AWD	76	96.2106
AWD	76	AUS 369	AWD	76	190.038
AWD	76	AUS 369	AWD	76	112.929
AWD	76	AUS 369	AWD	76	157.41
CF	76	AUS 369	CF	76	367.421
CF	76	AUS 369	CF	76	168.367
CF	76	AUS 369	CF	76	198.981
CF	76	AUS 369	CF	76	255.4
AWD	77	AUS 382	AWD	77	244.572
AWD	77	AUS 382	AWD	77	128.444
AWD	77	AUS 382	AWD	77	145.24
CF	77	AUS 382	CF	77	185.559
CF	77	AUS 382	CF	77	204.816
CF	77	AUS 382	CF	77	325.084
AWD	78	AUS 385	AWD	78	103.958
AWD	78	AUS 385	AWD	78	155.315
AWD	78	AUS 385	AWD	78	64.364
AWD	78	AUS 385	AWD	78	143.567
CF	78	AUS 385	CF	78	135.198
CF	78	AUS 385	CF	78	130.601
CF	78	AUS 385	CF	78	188.003
CF	78	AUS 385	CF	78	110.511
AWD	80	AUS 401	AWD	80	122.663
AWD	80	AUS 401	AWD	80	99.5371
AWD	80	AUS 401	AWD	80	125.136
AWD	80	AUS 401	AWD	80	87.9886
CF	80	AUS 401	CF	80	197.276
CF	80	AUS 401	CF	80	157.572
CF	80	AUS 401	CF	80	70.7584
CF	80	AUS 401	CF	80	139.792
AWD	81	AUS 411	AWD	81	85.9107
AWD	81	AUS 411	AWD	81	107.586
AWD	81	AUS 411	AWD	81	94.9731
AWD	81	AUS 411	AWD	81	45.7812
CF	81	AUS 411	CF	81	120.005
CF	81	AUS 411	CF	81	159.032
CF	81	AUS 411	CF	81	165.771
CF	81	AUS 411	CF	81	169.323
AWD	82	AUS 414	AWD	82	293.617
AWD	82	AUS 414	AWD	82	206.731
AWD	82	AUS 414	AWD	82	261.126
CF	82	AUS 414	CF	82	253.213
CF	82	AUS 414	CF	82	297.645
CF	82	AUS 414	CF	82	456.058
CF	82	AUS 414	CF	82	195.129
AWD	84	AUS 417	AWD	84	90.4591
AWD	84	AUS 417	AWD	84	50.2411
AWD	84	AUS 417	AWD	84	81.5571
CF	84	AUS 417	CF	84	276.173
CF	84	AUS 417	CF	84	159.314
CF	84	AUS 417	CF	84	257.364
AWD	85	AUS 420	AWD	85	74.0776
AWD	85	AUS 420	AWD	85	128.66
AWD	85	AUS 420	AWD	85	128.884
AWD	85	AUS 420	AWD	85	106.827
CF	85	AUS 420	CF	85	147.116
CF	85	AUS 420	CF	85	450.035
CF	85	AUS 420	CF	85	290.187
AWD	86	AUS 435	AWD	86	115.348
AWD	86	AUS 435	AWD	86	202.163
AWD	86	AUS 435	AWD	86	129.23
AWD	86	AUS 435	AWD	86	89.9237
CF	86	AUS 435	CF	86	315.808
CF	86	AUS 435	CF	86	147.377
CF	86	AUS 435	CF	86	101.706
CF	86	AUS 435	CF	86	232.909
AWD	88	AUS 453	AWD	88	156.963
AWD	88	AUS 453	AWD	88	173.857
AWD	88	AUS 453	AWD	88	114.235
AWD	88	AUS 453	AWD	88	116.481
CF	88	AUS 453	CF	88	325.488
CF	88	AUS 453	CF	88	150.527
CF	88	AUS 453	CF	88	73.1927
CF	88	AUS 453	CF	88	298.921
AWD	89	AUS 455	AWD	89	140.374
AWD	89	AUS 455	AWD	89	118.609
AWD	89	AUS 455	AWD	89	74.481
CF	89	AUS 455	CF	89	249.894
CF	89	AUS 455	CF	89	116.977
CF	89	AUS 455	CF	89	318.551
CF	89	AUS 455	CF	89	152.386
AWD	90	AUS 462	AWD	90	109.132
AWD	90	AUS 462	AWD	90	154.094
AWD	90	AUS 462	AWD	90	138.31
AWD	90	AUS 462	AWD	90	197.658
CF	90	AUS 462	CF	90	583.265
CF	90	AUS 462	CF	90	182.19
CF	90	AUS 462	CF	90	158.362
CF	90	AUS 462	CF	90	261.793
AWD	91	AUS 464	AWD	91	193.376
AWD	91	AUS 464	AWD	91	223.701
AWD	91	AUS 464	AWD	91	118.26
AWD	91	AUS 464	AWD	91	76.1047
CF	91	AUS 464	CF	91	115.279
CF	91	AUS 464	CF	91	168.67
CF	91	AUS 464	CF	91	164.254
CF	91	AUS 464	CF	91	261.897
AWD	92	BORO 354	AWD	92	213.041
AWD	92	BORO 354	AWD	92	103.684
AWD	92	BORO 354	AWD	92	116.54
AWD	92	BORO 354	AWD	92	104.273
CF	92	BORO 354	CF	92	180.042
CF	92	BORO 354	CF	92	328.209
CF	92	BORO 354	CF	92	72.9596
CF	92	BORO 354	CF	92	404.463
AWD	93	BALAM AUS	AWD	93	143.568
AWD	93	BALAM AUS	AWD	93	144.31
AWD	93	BALAM AUS	AWD	93	71.3255
AWD	93	BALAM AUS	AWD	93	82.4142
CF	93	BALAM AUS	CF	93	112.321
CF	93	BALAM AUS	CF	93	175.876
CF	93	BALAM AUS	CF	93	276.325
CF	93	BALAM AUS	CF	93	161.4
AWD	94	BORO	AWD	94	212.5
AWD	94	BORO	AWD	94	289.909
AWD	94	BORO	AWD	94	228.244
CF	94	BORO	CF	94	473.668
CF	94	BORO	CF	94	197.553
CF	94	BORO	CF	94	191.404
CF	94	BORO	CF	94	244.805
AWD	96	CHARNOCK or BCULARN	AWD	96	257.807
AWD	96	CHARNOCK or BCULARN	AWD	96	208.953
AWD	96	CHARNOCK or BCULARN	AWD	96	74.2922
AWD	96	CHARNOCK or BCULARN	AWD	96	323.617
CF	96	CHARNOCK or BCULARN	CF	96	537.774
CF	96	CHARNOCK or BCULARN	CF	96	342.718
CF	96	CHARNOCK or BCULARN	CF	96	304.569
AWD	97	AUSMERI	AWD	97	154.485
AWD	97	AUSMERI	AWD	97	102.213
AWD	97	AUSMERI	AWD	97	65.2599
CF	97	AUSMERI	CF	97	91.1416
CF	97	AUSMERI	CF	97	247.659
CF	97	AUSMERI	CF	97	451.227
CF	97	AUSMERI	CF	97	243.614
AWD	98	ARC 14108	AWD	98	146.854
AWD	98	ARC 14108	AWD	98	166.592
AWD	98	ARC 14108	AWD	98	118.319
AWD	98	ARC 14108	AWD	98	176.294
CF	98	ARC 14108	CF	98	151.398
CF	98	ARC 14108	CF	98	254.568
CF	98	ARC 14108	CF	98	247.904
AWD	103	ARC 14969	AWD	103	102.713
AWD	103	ARC 14969	AWD	103	233.998
AWD	103	ARC 14969	AWD	103	209.184
CF	103	ARC 14969	CF	103	509.645
CF	103	ARC 14969	CF	103	556.738
CF	103	ARC 14969	CF	103	498.016
AWD	105	BROWN GORA S.B. 92	AWD	105	177.222
AWD	105	BROWN GORA S.B. 92	AWD	105	279.907
AWD	105	BROWN GORA S.B. 92	AWD	105	162.323
CF	105	BROWN GORA S.B. 92	CF	105	364.227
CF	105	BROWN GORA S.B. 92	CF	105	212.804
CF	105	BROWN GORA S.B. 92	CF	105	399.766
AWD	106	AUS PADDY(BLACK)	AWD	106	238.618
AWD	106	AUS PADDY(BLACK)	AWD	106	164.092
AWD	106	AUS PADDY(BLACK)	AWD	106	72.3762
AWD	106	AUS PADDY(BLACK)	AWD	106	228.72
CF	106	AUS PADDY(BLACK)	CF	106	88.6683
CF	106	AUS PADDY(BLACK)	CF	106	465.453
CF	106	AUS PADDY(BLACK)	CF	106	177.817
CF	106	AUS PADDY(BLACK)	CF	106	299.874
AWD	107	AUS PADDY(WHITE)	AWD	107	112.165
AWD	107	AUS PADDY(WHITE)	AWD	107	126.834
AWD	107	AUS PADDY(WHITE)	AWD	107	98.5172
AWD	107	AUS PADDY(WHITE)	AWD	107	201.075
CF	107	AUS PADDY(WHITE)	CF	107	172.566
CF	107	AUS PADDY(WHITE)	CF	107	520.217
CF	107	AUS PADDY(WHITE)	CF	107	152.6
CF	107	AUS PADDY(WHITE)	CF	107	206.512
AWD	108	ANJANI	AWD	108	83.5769
AWD	108	ANJANI	AWD	108	118.171
AWD	108	ANJANI	AWD	108	154.972
AWD	108	ANJANI	AWD	108	86.6895
CF	108	ANJANI	CF	108	545.385
CF	108	ANJANI	CF	108	226.658
CF	108	ANJANI	CF	108	467.684
CF	108	ANJANI	CF	108	297.631
AWD	109	BAUSPHR	AWD	109	127.644
AWD	109	BAUSPHR	AWD	109	174.443
AWD	109	BAUSPHR	AWD	109	91.0594
AWD	109	BAUSPHR	AWD	109	121.949
CF	109	BAUSPHR	CF	109	190.428
CF	109	BAUSPHR	CF	109	339.774
CF	109	BAUSPHR	CF	109	236.506
AWD	110	BIR CONA	AWD	110	210.564
AWD	110	BIR CONA	AWD	110	112.109
AWD	110	BIR CONA	AWD	110	147.94
AWD	110	BIR CONA	AWD	110	103.474
CF	110	BIR CONA	CF	110	131.807
CF	110	BIR CONA	CF	110	170.257
CF	110	BIR CONA	CF	110	288.122
CF	110	BIR CONA	CF	110	445.664
AWD	111	AUS KUSHI	AWD	111	66.5999
AWD	111	AUS KUSHI	AWD	111	162.888
AWD	111	AUS KUSHI	AWD	111	201.722
AWD	111	AUS KUSHI	AWD	111	117.622
CF	111	AUS KUSHI	CF	111	203.942
CF	111	AUS KUSHI	CF	111	337.667
CF	111	AUS KUSHI	CF	111	203.084
CF	111	AUS KUSHI	CF	111	358.189
AWD	114	EARLY SUTARSAR 39	AWD	114	263.602
AWD	114	EARLY SUTARSAR 39	AWD	114	225.232
AWD	114	EARLY SUTARSAR 39	AWD	114	57.0218
AWD	114	EARLY SUTARSAR 39	AWD	114	183.702
CF	114	EARLY SUTARSAR 39	CF	114	450.57
CF	114	EARLY SUTARSAR 39	CF	114	194.239
CF	114	EARLY SUTARSAR 39	CF	114	183.747
CF	114	EARLY SUTARSAR 39	CF	114	149.241
AWD	115	PHULPATTAS 72	AWD	115	127.287
AWD	115	PHULPATTAS 72	AWD	115	101.496
AWD	115	PHULPATTAS 72	AWD	115	81.0537
AWD	115	PHULPATTAS 72	AWD	115	189.929
CF	115	PHULPATTAS 72	CF	115	251.357
CF	115	PHULPATTAS 72	CF	115	250.125
CF	115	PHULPATTAS 72	CF	115	190.678
CF	115	PHULPATTAS 72	CF	115	128.001
AWD	116	PANBIRA or DA 12	AWD	116	189.911
AWD	116	PANBIRA or DA 12	AWD	116	100.624
AWD	116	PANBIRA or DA 12	AWD	116	124.717
AWD	116	PANBIRA or DA 12	AWD	116	101.031
CF	116	PANBIRA or DA 12	CF	116	443.008
CF	116	PANBIRA or DA 12	CF	116	163.815
CF	116	PANBIRA or DA 12	CF	116	130.217
CF	116	PANBIRA or DA 12	CF	116	160.693
AWD	119	CTG250	AWD	119	198.029
AWD	119	CTG250	AWD	119	50.365
AWD	119	CTG250	AWD	119	50.9342
AWD	119	CTG250	AWD	119	154.499
CF	119	CTG250	CF	119	261.438
CF	119	CTG250	CF	119	398.268
CF	119	CTG250	CF	119	350.371
AWD	120	JW102	AWD	120	275.303
AWD	120	JW102	AWD	120	165.37
AWD	120	JW102	AWD	120	46.4259
AWD	120	JW102	AWD	120	178.709
CF	120	JW102	CF	120	339.229
CF	120	JW102	CF	120	191.987
CF	120	JW102	CF	120	207.539
CF	120	JW102	CF	120	108.093
AWD	121	KHAILAORGOABEZ	AWD	121	52.008
AWD	121	KHAILAORGOABEZ	AWD	121	115.803
AWD	121	KHAILAORGOABEZ	AWD	121	152.042
AWD	121	KHAILAORGOABEZ	AWD	121	168.618
CF	121	KHAILAORGOABEZ	CF	121	222.388
CF	121	KHAILAORGOABEZ	CF	121	175.34
CF	121	KHAILAORGOABEZ	CF	121	303.225
CF	121	KHAILAORGOABEZ	CF	121	180.87
AWD	123	CHAMKA	AWD	123	207.143
AWD	123	CHAMKA	AWD	123	207.051
AWD	123	CHAMKA	AWD	123	211.044
AWD	123	CHAMKA	AWD	123	67.3362
CF	123	CHAMKA	CF	123	235.958
CF	123	CHAMKA	CF	123	257.925
CF	123	CHAMKA	CF	123	361.341
CF	123	CHAMKA	CF	123	195.52
AWD	124	KALOSHAITA	AWD	124	211.942
AWD	124	KALOSHAITA	AWD	124	188.995
AWD	124	KALOSHAITA	AWD	124	113.119
AWD	124	KALOSHAITA	AWD	124	197.024
CF	124	KALOSHAITA	CF	124	162.437
CF	124	KALOSHAITA	CF	124	607.282
CF	124	KALOSHAITA	CF	124	317.373
CF	124	KALOSHAITA	CF	124	271.389
AWD	125	KUMBI	AWD	125	323.609
AWD	125	KUMBI	AWD	125	235.45
AWD	125	KUMBI	AWD	125	141.488
AWD	125	KUMBI	AWD	125	66.248
CF	125	KUMBI	CF	125	205.471
CF	125	KUMBI	CF	125	329.956
CF	125	KUMBI	CF	125	222.058
CF	125	KUMBI	CF	125	232.785
AWD	126	MUNSHISHAIL	AWD	126	72.0991
AWD	126	MUNSHISHAIL	AWD	126	295.884
AWD	126	MUNSHISHAIL	AWD	126	108.949
AWD	126	MUNSHISHAIL	AWD	126	146.267
CF	126	MUNSHISHAIL	CF	126	220.011
CF	126	MUNSHISHAIL	CF	126	560.735
CF	126	MUNSHISHAIL	CF	126	204.418
CF	126	MUNSHISHAIL	CF	126	224.415
AWD	127	SHONI	AWD	127	229.805
AWD	127	SHONI	AWD	127	119.005
AWD	127	SHONI	AWD	127	114.753
AWD	127	SHONI	AWD	127	135.16
CF	127	SHONI	CF	127	157.011
CF	127	SHONI	CF	127	172.104
CF	127	SHONI	CF	127	262.405
CF	127	SHONI	CF	127	180.369
AWD	128	PURA NUKNA	AWD	128	114.416
AWD	128	PURA NUKNA	AWD	128	173.876
AWD	128	PURA NUKNA	AWD	128	197.282
AWD	128	PURA NUKNA	AWD	128	228.316
CF	128	PURA NUKNA	CF	128	225.934
CF	128	PURA NUKNA	CF	128	609.799
CF	128	PURA NUKNA	CF	128	341.245
AWD	131	KANCHA NONI	AWD	131	238.336
AWD	131	KANCHA NONI	AWD	131	160.96
AWD	131	KANCHA NONI	AWD	131	72.8704
AWD	131	KANCHA NONI	AWD	131	44.7012
CF	131	KANCHA NONI	CF	131	111.032
CF	131	KANCHA NONI	CF	131	305.744
CF	131	KANCHA NONI	CF	131	200.642
AWD	133	DHALIBORO 105-2	AWD	133	47.164
AWD	133	DHALIBORO 105-2	AWD	133	122.214
AWD	133	DHALIBORO 105-2	AWD	133	188.552
AWD	133	DHALIBORO 105-2	AWD	133	59.9494
CF	133	DHALIBORO 105-2	CF	133	249.432
CF	133	DHALIBORO 105-2	CF	133	264.188
CF	133	DHALIBORO 105-2	CF	133	249.903
AWD	134	DHALIBORO 111-3	AWD	134	244.707
AWD	134	DHALIBORO 111-3	AWD	134	216.271
AWD	134	DHALIBORO 111-3	AWD	134	86.4509
AWD	134	DHALIBORO 111-3	AWD	134	223.838
CF	134	DHALIBORO 111-3	CF	134	354.129
CF	134	DHALIBORO 111-3	CF	134	62.6149
CF	134	DHALIBORO 111-3	CF	134	146.839
AWD	135	KALIBORO 2-2	AWD	135	171.689
AWD	135	KALIBORO 2-2	AWD	135	127.071
AWD	135	KALIBORO 2-2	AWD	135	167.531
AWD	135	KALIBORO 2-2	AWD	135	28.8633
CF	135	KALIBORO 2-2	CF	135	183.267
CF	135	KALIBORO 2-2	CF	135	364.102
CF	135	KALIBORO 2-2	CF	135	104.619
CF	135	KALIBORO 2-2	CF	135	336.232
AWD	137	KALIBORO 41-1	AWD	137	107.673
AWD	137	KALIBORO 41-1	AWD	137	112.85
AWD	137	KALIBORO 41-1	AWD	137	71.8536
AWD	137	KALIBORO 41-1	AWD	137	94.7866
CF	137	KALIBORO 41-1	CF	137	245.616
CF	137	KALIBORO 41-1	CF	137	362.222
CF	137	KALIBORO 41-1	CF	137	360.262
CF	137	KALIBORO 41-1	CF	137	125.393
AWD	139	KALIBORO 138-2	AWD	139	149.269
AWD	139	KALIBORO 138-2	AWD	139	50.519
AWD	139	KALIBORO 138-2	AWD	139	124.707
CF	139	KALIBORO 138-2	CF	139	93.8268
CF	139	KALIBORO 138-2	CF	139	152.445
CF	139	KALIBORO 138-2	CF	139	252.928
CF	139	KALIBORO 138-2	CF	139	305.612
AWD	140	KALIBORO 704	AWD	140	110.566
AWD	140	KALIBORO 704	AWD	140	109.629
AWD	140	KALIBORO 704	AWD	140	45.3442
AWD	140	KALIBORO 704	AWD	140	135.598
CF	140	KALIBORO 704	CF	140	70.5079
CF	140	KALIBORO 704	CF	140	275.619
CF	140	KALIBORO 704	CF	140	95.1585
CF	140	KALIBORO 704	CF	140	134.505
AWD	143	JAGAL-1640 A	AWD	143	49.0998
AWD	143	JAGAL-1640 A	AWD	143	163.181
AWD	143	JAGAL-1640 A	AWD	143	132.649
CF	143	JAGAL-1640 A	CF	143	342.578
CF	143	JAGAL-1640 A	CF	143	309.719
CF	143	JAGAL-1640 A	CF	143	275.114
CF	143	JAGAL-1640 A	CF	143	505.211
AWD	144	CHANDRA KANA	AWD	144	194.473
AWD	144	CHANDRA KANA	AWD	144	140.312
AWD	144	CHANDRA KANA	AWD	144	143.045
CF	144	CHANDRA KANA	CF	144	237.167
CF	144	CHANDRA KANA	CF	144	211.212
CF	144	CHANDRA KANA	CF	144	170.686
CF	144	CHANDRA KANA	CF	144	478.345
AWD	145	CHANDRA MUKHI	AWD	145	148.835
AWD	145	CHANDRA MUKHI	AWD	145	174.534
AWD	145	CHANDRA MUKHI	AWD	145	74.362
CF	145	CHANDRA MUKHI	CF	145	401.501
CF	145	CHANDRA MUKHI	CF	145	108.855
CF	145	CHANDRA MUKHI	CF	145	697.396
AWD	146	GOHAMA BHADRI	AWD	146	157.04
AWD	146	GOHAMA BHADRI	AWD	146	184.436
AWD	146	GOHAMA BHADRI	AWD	146	114.061
AWD	146	GOHAMA BHADRI	AWD	146	180.837
CF	146	GOHAMA BHADRI	CF	146	452.888
CF	146	GOHAMA BHADRI	CF	146	404.578
CF	146	GOHAMA BHADRI	CF	146	298.095
CF	146	GOHAMA BHADRI	CF	146	379.822
AWD	147	HIJLI	AWD	147	212.748
AWD	147	HIJLI	AWD	147	235.349
AWD	147	HIJLI	AWD	147	246.972
AWD	147	HIJLI	AWD	147	72.444
CF	147	HIJLI	CF	147	328.889
CF	147	HIJLI	CF	147	168.218
CF	147	HIJLI	CF	147	262.609
CF	147	HIJLI	CF	147	139.986
AWD	149	JATI AUS	AWD	149	179.613
AWD	149	JATI AUS	AWD	149	143.044
AWD	149	JATI AUS	AWD	149	123.221
AWD	149	JATI AUS	AWD	149	118.31
CF	149	JATI AUS	CF	149	720.191
CF	149	JATI AUS	CF	149	403.828
CF	149	JATI AUS	CF	149	175.023
AWD	152	KELE BARI	AWD	152	343.856
AWD	152	KELE BARI	AWD	152	152.398
AWD	152	KELE BARI	AWD	152	289.732
AWD	152	KELE BARI	AWD	152	110.467
CF	152	KELE BARI	CF	152	111.021
CF	152	KELE BARI	CF	152	162.703
CF	152	KELE BARI	CF	152	262.951
CF	152	KELE BARI	CF	152	223.879
AWD	153	KHASHIA PANJA	AWD	153	203.947
AWD	153	KHASHIA PANJA	AWD	153	152.81
AWD	153	KHASHIA PANJA	AWD	153	130.407
AWD	153	KHASHIA PANJA	AWD	153	185.949
CF	153	KHASHIA PANJA	CF	153	101.895
CF	153	KHASHIA PANJA	CF	153	300.842
CF	153	KHASHIA PANJA	CF	153	220.203
CF	153	KHASHIA PANJA	CF	153	220.325
AWD	154	KUBIL RASH	AWD	154	100.801
AWD	154	KUBIL RASH	AWD	154	125.035
AWD	154	KUBIL RASH	AWD	154	77.1739
AWD	154	KUBIL RASH	AWD	154	200.217
CF	154	KUBIL RASH	CF	154	212.534
CF	154	KUBIL RASH	CF	154	109.22
CF	154	KUBIL RASH	CF	154	240.52
AWD	157	PADMA SAIL	AWD	157	124.074
AWD	157	PADMA SAIL	AWD	157	133.636
AWD	157	PADMA SAIL	AWD	157	103.037
AWD	157	PADMA SAIL	AWD	157	109.43
CF	157	PADMA SAIL	CF	157	269.184
CF	157	PADMA SAIL	CF	157	228.687
CF	157	PADMA SAIL	CF	157	57.289
AWD	158	SHAMLA MEGHI	AWD	158	254.913
AWD	158	SHAMLA MEGHI	AWD	158	181.4
AWD	158	SHAMLA MEGHI	AWD	158	154.711
AWD	158	SHAMLA MEGHI	AWD	158	23.1775
CF	158	SHAMLA MEGHI	CF	158	249.978
CF	158	SHAMLA MEGHI	CF	158	126.494
CF	158	SHAMLA MEGHI	CF	158	320.242
CF	158	SHAMLA MEGHI	CF	158	309.694
AWD	159	SHETE BHADO	AWD	159	180.939
AWD	159	SHETE BHADO	AWD	159	126.464
AWD	159	SHETE BHADO	AWD	159	34.1143
AWD	159	SHETE BHADO	AWD	159	70.0857
CF	159	SHETE BHADO	CF	159	538.094
CF	159	SHETE BHADO	CF	159	169.953
CF	159	SHETE BHADO	CF	159	175.467
CF	159	SHETE BHADO	CF	159	289.999
AWD	160	SOA MUKHI	AWD	160	184.858
AWD	160	SOA MUKHI	AWD	160	99.2181
AWD	160	SOA MUKHI	AWD	160	107.481
AWD	160	SOA MUKHI	AWD	160	181.662
CF	160	SOA MUKHI	CF	160	175.322
CF	160	SOA MUKHI	CF	160	88.8657
CF	160	SOA MUKHI	CF	160	129.959
CF	160	SOA MUKHI	CF	160	176.307
AWD	161	SOASI	AWD	161	186.583
AWD	161	SOASI	AWD	161	178.87
AWD	161	SOASI	AWD	161	153.064
AWD	161	SOASI	AWD	161	135.521
CF	161	SOASI	CF	161	200.834
CF	161	SOASI	CF	161	182.476
CF	161	SOASI	CF	161	382.598
AWD	162	SXC290	AWD	162	116.925
AWD	162	SXC290	AWD	162	196.798
AWD	162	SXC290	AWD	162	108.369
AWD	162	SXC290	AWD	162	158.479
CF	162	SXC290	CF	162	176.664
CF	162	SXC290	CF	162	542.207
CF	162	SXC290	CF	162	328.219
CF	162	SXC290	CF	162	138.492
AWD	163	HABIGANJ BORO 2	AWD	163	124.271
AWD	163	HABIGANJ BORO 2	AWD	163	133.138
AWD	163	HABIGANJ BORO 2	AWD	163	60.9724
CF	163	HABIGANJ BORO 2	CF	163	146.279
CF	163	HABIGANJ BORO 2	CF	163	141.969
CF	163	HABIGANJ BORO 2	CF	163	164.349
AWD	164	SORIBHOG	AWD	164	139.099
AWD	164	SORIBHOG	AWD	164	55.9315
AWD	164	SORIBHOG	AWD	164	151.017
AWD	164	SORIBHOG	AWD	164	124.356
CF	164	SORIBHOG	CF	164	294.949
CF	164	SORIBHOG	CF	164	696.679
CF	164	SORIBHOG	CF	164	185.488
CF	164	SORIBHOG	CF	164	616.537
AWD	165	DESHI BORO	AWD	165	360.26
AWD	165	DESHI BORO	AWD	165	184.977
AWD	165	DESHI BORO	AWD	165	123.729
CF	165	DESHI BORO	CF	165	601.698
CF	165	DESHI BORO	CF	165	265.226
CF	165	DESHI BORO	CF	165	529.107
CF	165	DESHI BORO	CF	165	314.287
AWD	166	JAGLE BORO	AWD	166	127.798
AWD	166	JAGLE BORO	AWD	166	187.652
AWD	166	JAGLE BORO	AWD	166	134.149
CF	166	JAGLE BORO	CF	166	267.385
CF	166	JAGLE BORO	CF	166	118.909
CF	166	JAGLE BORO	CF	166	392.939
AWD	167	SORISHAFUL	AWD	167	133.302
AWD	167	SORISHAFUL	AWD	167	132.496
AWD	167	SORISHAFUL	AWD	167	148.158
AWD	167	SORISHAFUL	AWD	167	137.343
CF	167	SORISHAFUL	CF	167	165.429
CF	167	SORISHAFUL	CF	167	232.812
CF	167	SORISHAFUL	CF	167	327.642
CF	167	SORISHAFUL	CF	167	246.072
AWD	168	KADA-176-12	AWD	168	159.07
AWD	168	KADA-176-12	AWD	168	181.475
AWD	168	KADA-176-12	AWD	168	103.123
AWD	168	KADA-176-12	AWD	168	170.962
CF	168	KADA-176-12	CF	168	349.05
CF	168	KADA-176-12	CF	168	164.832
CF	168	KADA-176-12	CF	168	399.417
CF	168	KADA-176-12	CF	168	288.678
AWD	170	GOTA LEMMA	AWD	170	273.948
AWD	170	GOTA LEMMA	AWD	170	149.558
AWD	170	GOTA LEMMA	AWD	170	178.787
AWD	170	GOTA LEMMA	AWD	170	36.2136
CF	170	GOTA LEMMA	CF	170	257.373
CF	170	GOTA LEMMA	CF	170	212.31
CF	170	GOTA LEMMA	CF	170	462.073
CF	170	GOTA LEMMA	CF	170	165.813
AWD	174	DA2	AWD	174	246.154
AWD	174	DA2	AWD	174	219.456
AWD	174	DA2	AWD	174	250.86
CF	174	DA2	CF	174	147.128
CF	174	DA2	CF	174	160.721
CF	174	DA2	CF	174	546.52
CF	174	DA2	CF	174	457.704
AWD	175	GOUERISAIL	AWD	175	115.962
AWD	175	GOUERISAIL	AWD	175	187.506
AWD	175	GOUERISAIL	AWD	175	71.2683
AWD	175	GOUERISAIL	AWD	175	130.756
CF	175	GOUERISAIL	CF	175	89.1002
CF	175	GOUERISAIL	CF	175	226.758
CF	175	GOUERISAIL	CF	175	78.4401
AWD	176	Code No BI 93	AWD	176	94.0949
AWD	176	Code No BI 93	AWD	176	93.8872
AWD	176	Code No BI 93	AWD	176	156.599
AWD	176	Code No BI 93	AWD	176	136.996
CF	176	Code No BI 93	CF	176	215.925
CF	176	Code No BI 93	CF	176	216.094
CF	176	Code No BI 93	CF	176	198.677
CF	176	Code No BI 93	CF	176	93.4219
AWD	179	SATHA	AWD	179	150.706
AWD	179	SATHA	AWD	179	147.381
AWD	179	SATHA	AWD	179	200.865
CF	179	SATHA	CF	179	245.62
CF	179	SATHA	CF	179	263.431
CF	179	SATHA	CF	179	166.51
CF	179	SATHA	CF	179	305.582
AWD	182	RAJBHOG	AWD	182	141.527
AWD	182	RAJBHOG	AWD	182	114.595
AWD	182	RAJBHOG	AWD	182	109.846
AWD	182	RAJBHOG	AWD	182	120.631
CF	182	RAJBHOG	CF	182	676.093
CF	182	RAJBHOG	CF	182	150.537
CF	182	RAJBHOG	CF	182	293.34
CF	182	RAJBHOG	CF	182	733.897
AWD	184	SAITA BORO	AWD	184	83.8902
AWD	184	SAITA BORO	AWD	184	141.62
AWD	184	SAITA BORO	AWD	184	127.52
AWD	184	SAITA BORO	AWD	184	261.082
CF	184	SAITA BORO	CF	184	407.237
CF	184	SAITA BORO	CF	184	447.842
CF	184	SAITA BORO	CF	184	76.0118
CF	184	SAITA BORO	CF	184	144.296
AWD	185	KUDA	AWD	185	260.392
AWD	185	KUDA	AWD	185	81.7117
AWD	185	KUDA	AWD	185	105.584
CF	185	KUDA	CF	185	662.669
CF	185	KUDA	CF	185	165.407
CF	185	KUDA	CF	185	307.052
CF	185	KUDA	CF	185	347.754
AWD	186	JABAR SAIL	AWD	186	111.441
AWD	186	JABAR SAIL	AWD	186	146.586
AWD	186	JABAR SAIL	AWD	186	141.791
AWD	186	JABAR SAIL	AWD	186	148.506
CF	186	JABAR SAIL	CF	186	421.365
CF	186	JABAR SAIL	CF	186	182.084
CF	186	JABAR SAIL	CF	186	140.99
CF	186	JABAR SAIL	CF	186	184.805
AWD	188	JABOR SAIL	AWD	188	102.718
AWD	188	JABOR SAIL	AWD	188	140.603
AWD	188	JABOR SAIL	AWD	188	63.2475
AWD	188	JABOR SAIL	AWD	188	253.743
CF	188	JABOR SAIL	CF	188	157.586
CF	188	JABOR SAIL	CF	188	68.9602
CF	188	JABOR SAIL	CF	188	150.729
CF	188	JABOR SAIL	CF	188	242.648
AWD	193	LALI BORO	AWD	193	112.89
AWD	193	LALI BORO	AWD	193	181.488
AWD	193	LALI BORO	AWD	193	82.4012
AWD	193	LALI BORO	AWD	193	91.4041
CF	193	LALI BORO	CF	193	408.871
CF	193	LALI BORO	CF	193	352.6
CF	193	LALI BORO	CF	193	235.475
CF	193	LALI BORO	CF	193	221.191
AWD	194	JABAHUL	AWD	194	272.785
AWD	194	JABAHUL	AWD	194	160.578
AWD	194	JABAHUL	AWD	194	366.334
AWD	194	JABAHUL	AWD	194	129.205
CF	194	JABAHUL	CF	194	378.846
CF	194	JABAHUL	CF	194	136.492
CF	194	JABAHUL	CF	194	125.463
AWD	196	TEPA BORO 508	AWD	196	171.261
AWD	196	TEPA BORO 508	AWD	196	113.867
AWD	196	TEPA BORO 508	AWD	196	84.2049
CF	196	TEPA BORO 508	CF	196	196.498
CF	196	TEPA BORO 508	CF	196	486.162
CF	196	TEPA BORO 508	CF	196	558.372
CF	196	TEPA BORO 508	CF	196	128.822
AWD	197	W 418	AWD	197	182.412
AWD	197	W 418	AWD	197	179.204
AWD	197	W 418	AWD	197	126.077
AWD	197	W 418	AWD	197	247.013
CF	197	W 418	CF	197	381.569
CF	197	W 418	CF	197	241.832
CF	197	W 418	CF	197	161.059
CF	197	W 418	CF	197	298.724
AWD	198	WHITE DUBHI	AWD	198	195.679
AWD	198	WHITE DUBHI	AWD	198	150.098
AWD	198	WHITE DUBHI	AWD	198	110.53
CF	198	WHITE DUBHI	CF	198	299.554
CF	198	WHITE DUBHI	CF	198	347.503
CF	198	WHITE DUBHI	CF	198	152.836
CF	198	WHITE DUBHI	CF	198	228.534
AWD	199	ARC 7229	AWD	199	121.763
AWD	199	ARC 7229	AWD	199	157.645
AWD	199	ARC 7229	AWD	199	172.234
AWD	199	ARC 7229	AWD	199	123.292
CF	199	ARC 7229	CF	199	175.317
CF	199	ARC 7229	CF	199	127.626
CF	199	ARC 7229	CF	199	214.373
CF	199	ARC 7229	CF	199	418.431
AWD	200	BJ 1	AWD	200	155.323
AWD	200	BJ 1	AWD	200	187.303
AWD	200	BJ 1	AWD	200	138.377
AWD	200	BJ 1	AWD	200	224.936
CF	200	BJ 1	CF	200	192.3
CF	200	BJ 1	CF	200	212.198
CF	200	BJ 1	CF	200	185.009
CF	200	BJ 1	CF	200	556.094
AWD	201	Black Gora	AWD	201	100.656
AWD	201	Black Gora	AWD	201	195.459
AWD	201	Black Gora	AWD	201	106.947
AWD	201	Black Gora	AWD	201	236.397
CF	201	Black Gora	CF	201	651.287
CF	201	Black Gora	CF	201	473.854
CF	201	Black Gora	CF	201	225.102
CF	201	Black Gora	CF	201	224.01
AWD	202	Dhala Shaitta	AWD	202	66.48
AWD	202	Dhala Shaitta	AWD	202	247.278
AWD	202	Dhala Shaitta	AWD	202	269.404
AWD	202	Dhala Shaitta	AWD	202	75.4876
CF	202	Dhala Shaitta	CF	202	515.298
CF	202	Dhala Shaitta	CF	202	189.444
CF	202	Dhala Shaitta	CF	202	100.65
CF	202	Dhala Shaitta	CF	202	145.941
AWD	203	DV85	AWD	203	65.8031
AWD	203	DV85	AWD	203	172.442
AWD	203	DV85	AWD	203	84.1277
AWD	203	DV85	AWD	203	113.27
CF	203	DV85	CF	203	312.815
CF	203	DV85	CF	203	302.539
CF	203	DV85	CF	203	156.119
AWD	204	DZ78	AWD	204	114.592
AWD	204	DZ78	AWD	204	88.5082
AWD	204	DZ78	AWD	204	47.7554
CF	204	DZ78	CF	204	101.863
CF	204	DZ78	CF	204	390.839
CF	204	DZ78	CF	204	588.31
CF	204	DZ78	CF	204	216.581
AWD	206	Kalamkati	AWD	206	113.913
AWD	206	Kalamkati	AWD	206	106.32
AWD	206	Kalamkati	AWD	206	56.6304
CF	206	Kalamkati	CF	206	206.801
CF	206	Kalamkati	CF	206	185.711
CF	206	Kalamkati	CF	206	177.514
CF	206	Kalamkati	CF	206	217.744
AWD	207	Kasalath	AWD	207	132.923
AWD	207	Kasalath	AWD	207	133.872
AWD	207	Kasalath	AWD	207	88.7429
AWD	207	Kasalath	AWD	207	70.6764
CF	207	Kasalath	CF	207	156.793
CF	207	Kasalath	CF	207	162.585
CF	207	Kasalath	CF	207	217.279
CF	207	Kasalath	CF	207	449.267
AWD	209	T26	AWD	209	214.108
AWD	209	T26	AWD	209	154.904
AWD	209	T26	AWD	209	143.303
AWD	209	T26	AWD	209	47.7031
CF	209	T26	CF	209	524.169
CF	209	T26	CF	209	141.141
CF	209	T26	CF	209	222.134
CF	209	T26	CF	209	256.636
AWD	210	ARC 6578	AWD	210	105.439
AWD	210	ARC 6578	AWD	210	130.911
AWD	210	ARC 6578	AWD	210	135.028
AWD	210	ARC 6578	AWD	210	69.0139
CF	210	ARC 6578	CF	210	199.193
CF	210	ARC 6578	CF	210	95.4349
CF	210	ARC 6578	CF	210	292.96
CF	210	ARC 6578	CF	210	175.906
AWD	211	CTG 1516	AWD	211	109.71
AWD	211	CTG 1516	AWD	211	189.994
AWD	211	CTG 1516	AWD	211	134.109
AWD	211	CTG 1516	AWD	211	111.59
CF	211	CTG 1516	CF	211	246.689
CF	211	CTG 1516	CF	211	270.835
CF	211	CTG 1516	CF	211	82.1907
CF	211	CTG 1516	CF	211	350.456
AWD	212	DD 62	AWD	212	145.979
AWD	212	DD 62	AWD	212	110.562
AWD	212	DD 62	AWD	212	204.509
AWD	212	DD 62	AWD	212	90.5238
CF	212	DD 62	CF	212	276.405
CF	212	DD 62	CF	212	193.783
CF	212	DD 62	CF	212	202.626
CF	212	DD 62	CF	212	170.403
AWD	213	DJ 123	AWD	213	98.6019
AWD	213	DJ 123	AWD	213	122.535
AWD	213	DJ 123	AWD	213	59.9934
AWD	213	DJ 123	AWD	213	210.826
CF	213	DJ 123	CF	213	477.695
CF	213	DJ 123	CF	213	201.201
CF	213	DJ 123	CF	213	441.03
CF	213	DJ 123	CF	213	130.697
AWD	214	DJ 24	AWD	214	144.898
AWD	214	DJ 24	AWD	214	83.7124
AWD	214	DJ 24	AWD	214	140.077
AWD	214	DJ 24	AWD	214	143.798
CF	214	DJ 24	CF	214	88.3172
CF	214	DJ 24	CF	214	151.496
CF	214	DJ 24	CF	214	102.689
CF	214	DJ 24	CF	214	164.266
AWD	215	DM 43	AWD	215	134.605
AWD	215	DM 43	AWD	215	151.711
AWD	215	DM 43	AWD	215	113.384
AWD	215	DM 43	AWD	215	151.313
CF	215	DM 43	CF	215	143.771
CF	215	DM 43	CF	215	289.677
CF	215	DM 43	CF	215	125.279
CF	215	DM 43	CF	215	208.625
AWD	216	DM 56	AWD	216	207.132
AWD	216	DM 56	AWD	216	175.912
AWD	216	DM 56	AWD	216	135.238
AWD	216	DM 56	AWD	216	129.088
CF	216	DM 56	CF	216	488.608
CF	216	DM 56	CF	216	277.123
CF	216	DM 56	CF	216	235.492
AWD	218	DNJ 140	AWD	218	104.857
AWD	218	DNJ 140	AWD	218	128.632
AWD	218	DNJ 140	AWD	218	121.706
AWD	218	DNJ 140	AWD	218	115.583
CF	218	DNJ 140	CF	218	276.674
CF	218	DNJ 140	CF	218	245.294
CF	218	DNJ 140	CF	218	226.093
CF	218	DNJ 140	CF	218	181.028
AWD	219	DV 123	AWD	219	78.7012
AWD	219	DV 123	AWD	219	151.128
AWD	219	DV 123	AWD	219	179.256
AWD	219	DV 123	AWD	219	235.142
CF	219	DV 123	CF	219	294.491
CF	219	DV 123	CF	219	503.603
CF	219	DV 123	CF	219	270.691
CF	219	DV 123	CF	219	144.564
AWD	220	Ghorbhai	AWD	220	141.507
AWD	220	Ghorbhai	AWD	220	233.981
AWD	220	Ghorbhai	AWD	220	242.306
AWD	220	Ghorbhai	AWD	220	174.24
CF	220	Ghorbhai	CF	220	350.757
CF	220	Ghorbhai	CF	220	210.168
CF	220	Ghorbhai	CF	220	204.872
CF	220	Ghorbhai	CF	220	317.598
AWD	222	Jamir	AWD	222	250.113
AWD	222	Jamir	AWD	222	199.262
AWD	222	Jamir	AWD	222	183.901
AWD	222	Jamir	AWD	222	216.589
CF	222	Jamir	CF	222	265.65
CF	222	Jamir	CF	222	245.671
CF	222	Jamir	CF	222	376.317
CF	222	Jamir	CF	222	131.121
AWD	224	DZ 193	AWD	224	167.756
AWD	224	DZ 193	AWD	224	161.565
AWD	224	DZ 193	AWD	224	89.5814
AWD	224	DZ 193	AWD	224	121.752
CF	224	DZ 193	CF	224	501.315
CF	224	DZ 193	CF	224	102.053
CF	224	DZ 193	CF	224	216.324
CF	224	DZ 193	CF	224	219.847
AWD	225	Karkati 87	AWD	225	82.7838
AWD	225	Karkati 87	AWD	225	29.853
AWD	225	Karkati 87	AWD	225	159.966
CF	225	Karkati 87	CF	225	330.971
CF	225	Karkati 87	CF	225	233.494
CF	225	Karkati 87	CF	225	617.208
CF	225	Karkati 87	CF	225	439.942
AWD	226	ARC 10376	AWD	226	141.973
AWD	226	ARC 10376	AWD	226	237.764
AWD	226	ARC 10376	AWD	226	84.1047
AWD	226	ARC 10376	AWD	226	149.645
CF	226	ARC 10376	CF	226	330.395
CF	226	ARC 10376	CF	226	275.716
CF	226	ARC 10376	CF	226	431.75
CF	226	ARC 10376	CF	226	476.715
AWD	227	9524	AWD	227	133.575
AWD	227	9524	AWD	227	87.223
AWD	227	9524	AWD	227	274.239
AWD	227	9524	AWD	227	148.058
CF	227	9524	CF	227	157.136
CF	227	9524	CF	227	122.544
CF	227	9524	CF	227	146.081
CF	227	9524	CF	227	117.013
AWD	228	Surjamkuhi	AWD	228	115.167
AWD	228	Surjamkuhi	AWD	228	168.634
AWD	228	Surjamkuhi	AWD	228	134.929
AWD	228	Surjamkuhi	AWD	228	133.154
CF	228	Surjamkuhi	CF	228	175.323
CF	228	Surjamkuhi	CF	228	178.754
CF	228	Surjamkuhi	CF	228	74.5232
CF	228	Surjamkuhi	CF	228	232.311
AWD	229	PTB 30	AWD	229	233.941
AWD	229	PTB 30	AWD	229	188.128
AWD	229	PTB 30	AWD	229	116.253
CF	229	PTB 30	CF	229	87.1358
CF	229	PTB 30	CF	229	217.242
CF	229	PTB 30	CF	229	230.515
CF	229	PTB 30	CF	229	128.055
AWD	230	Bawoi	AWD	230	110.988
AWD	230	Bawoi	AWD	230	111.265
AWD	230	Bawoi	AWD	230	239.427
CF	230	Bawoi	CF	230	349.638
CF	230	Bawoi	CF	230	195.081
CF	230	Bawoi	CF	230	426.873
CF	230	Bawoi	CF	230	460.077
AWD	231	Lakhai	AWD	231	115.398
AWD	231	Lakhai	AWD	231	145.422
AWD	231	Lakhai	AWD	231	196.451
AWD	231	Lakhai	AWD	231	97.6845
CF	231	Lakhai	CF	231	534.729
CF	231	Lakhai	CF	231	119.727
CF	231	Lakhai	CF	231	138.665
CF	231	Lakhai	CF	231	261.231
AWD	234	Lahaya	AWD	234	117.141
AWD	234	Lahaya	AWD	234	57.4709
AWD	234	Lahaya	AWD	234	177.065
CF	234	Lahaya	CF	234	213.303
CF	234	Lahaya	CF	234	373.092
CF	234	Lahaya	CF	234	106.915
CF	234	Lahaya	CF	234	147.75
AWD	235	Deshi boro	AWD	235	287.948
AWD	235	Deshi boro	AWD	235	224.121
AWD	235	Deshi boro	AWD	235	171.135
AWD	235	Deshi boro	AWD	235	62.0039
CF	235	Deshi boro	CF	235	307.558
CF	235	Deshi boro	CF	235	449.643
CF	235	Deshi boro	CF	235	416.099
CF	235	Deshi boro	CF	235	663.121
AWD	236	Tupa	AWD	236	242.932
AWD	236	Tupa	AWD	236	201.596
AWD	236	Tupa	AWD	236	127.763
AWD	236	Tupa	AWD	236	331.435
CF	236	Tupa	CF	236	591.321
CF	236	Tupa	CF	236	191.405
CF	236	Tupa	CF	236	248.838
AWD	237	Chhola boro	AWD	237	247.116
AWD	237	Chhola boro	AWD	237	240.396
AWD	237	Chhola boro	AWD	237	401.562
CF	237	Chhola boro	CF	237	65.091
CF	237	Chhola boro	CF	237	388.965
CF	237	Chhola boro	CF	237	152.223
CF	237	Chhola boro	CF	237	279.679
AWD	238	Chhola boro(2)	AWD	238	136.531
AWD	238	Chhola boro(2)	AWD	238	169.524
AWD	238	Chhola boro(2)	AWD	238	139.539
CF	238	Chhola boro(2)	CF	238	275.227
CF	238	Chhola boro(2)	CF	238	238.574
CF	238	Chhola boro(2)	CF	238	220.656
CF	238	Chhola boro(2)	CF	238	341.44
AWD	241	Chaili boroi	AWD	241	161.591
AWD	241	Chaili boroi	AWD	241	137.749
AWD	241	Chaili boroi	AWD	241	47.276
AWD	241	Chaili boroi	AWD	241	161.226
CF	241	Chaili boroi	CF	241	180.987
CF	241	Chaili boroi	CF	241	124.378
CF	241	Chaili boroi	CF	241	171.042
CF	241	Chaili boroi	CF	241	228.362
AWD	242	Sada boro	AWD	242	220.912
AWD	242	Sada boro	AWD	242	194.604
AWD	242	Sada boro	AWD	242	105.759
AWD	242	Sada boro	AWD	242	45.7233
CF	242	Sada boro	CF	242	276.668
CF	242	Sada boro	CF	242	192.159
CF	242	Sada boro	CF	242	274.665
CF	242	Sada boro	CF	242	207.75
AWD	245	Tulsi boro	AWD	245	227.302
AWD	245	Tulsi boro	AWD	245	191.37
AWD	245	Tulsi boro	AWD	245	110.059
AWD	245	Tulsi boro	AWD	245	95.8301
CF	245	Tulsi boro	CF	245	220.238
CF	245	Tulsi boro	CF	245	290.044
CF	245	Tulsi boro	CF	245	388.49
AWD	246	Gachi	AWD	246	130.893
AWD	246	Gachi	AWD	246	154.833
AWD	246	Gachi	AWD	246	97.548
CF	246	Gachi	CF	246	233.084
CF	246	Gachi	CF	246	285.329
CF	246	Gachi	CF	246	132.672
CF	246	Gachi	CF	246	161.701
AWD	248	Rata boro	AWD	248	262.738
AWD	248	Rata boro	AWD	248	157.732
AWD	248	Rata boro	AWD	248	159.729
AWD	248	Rata boro	AWD	248	236.765
CF	248	Rata boro	CF	248	108.026
CF	248	Rata boro	CF	248	98.3268
CF	248	Rata boro	CF	248	141.633
CF	248	Rata boro	CF	248	198.072
AWD	250	Bachi boro	AWD	250	124.442
AWD	250	Bachi boro	AWD	250	161.843
AWD	250	Bachi boro	AWD	250	274.717
AWD	250	Bachi boro	AWD	250	89.6272
CF	250	Bachi boro	CF	250	310.667
CF	250	Bachi boro	CF	250	170.661
CF	250	Bachi boro	CF	250	154.33
CF	250	Bachi boro	CF	250	146.016
AWD	252	Asahi	AWD	252	367.038
AWD	252	Asahi	AWD	252	186.204
AWD	252	Asahi	AWD	252	255.639
CF	252	Asahi	CF	252	382.559
CF	252	Asahi	CF	252	260.227
CF	252	Asahi	CF	252	279.495
CF	252	Asahi	CF	252	565.995
AWD	254	BR 6	AWD	254	186.555
AWD	254	BR 6	AWD	254	136.513
AWD	254	BR 6	AWD	254	116.299
CF	254	BR 6	CF	254	364.522
CF	254	BR 6	CF	254	477.027
CF	254	BR 6	CF	254	151.329
CF	254	BR 6	CF	254	184.033
AWD	255	BR 16	AWD	255	116.072
AWD	255	BR 16	AWD	255	202.693
AWD	255	BR 16	AWD	255	72.0544
CF	255	BR 16	CF	255	149.326
CF	255	BR 16	CF	255	188.52
CF	255	BR 16	CF	255	195.452
CF	255	BR 16	CF	255	160.388
AWD	256	BRRI dhan 28	AWD	256	135.007
AWD	256	BRRI dhan 28	AWD	256	170.185
AWD	256	BRRI dhan 28	AWD	256	63.6019
AWD	256	BRRI dhan 28	AWD	256	215.438
CF	256	BRRI dhan 28	CF	256	544.569
CF	256	BRRI dhan 28	CF	256	270.893
CF	256	BRRI dhan 28	CF	256	304.414
CF	256	BRRI dhan 28	CF	256	211.193
AWD	257	BRRI dhan45	AWD	257	206.02
AWD	257	BRRI dhan45	AWD	257	99.7962
AWD	257	BRRI dhan45	AWD	257	136.926
CF	257	BRRI dhan45	CF	257	256.652
CF	257	BRRI dhan45	CF	257	208.895
CF	257	BRRI dhan45	CF	257	142.761
CF	257	BRRI dhan45	CF	257	369.186
AWD	258	BRRI dhan47	AWD	258	109.863
AWD	258	BRRI dhan47	AWD	258	128.52
AWD	258	BRRI dhan47	AWD	258	140.845
AWD	258	BRRI dhan47	AWD	258	84.4833
CF	258	BRRI dhan47	CF	258	177.8
CF	258	BRRI dhan47	CF	258	121.991
CF	258	BRRI dhan47	CF	258	167.05
CF	258	BRRI dhan47	CF	258	154.915
AWD	259	BRRI dhan50	AWD	259	103.944
AWD	259	BRRI dhan50	AWD	259	116.02
AWD	259	BRRI dhan50	AWD	259	148.938
AWD	259	BRRI dhan50	AWD	259	142.484
CF	259	BRRI dhan50	CF	259	340.264
CF	259	BRRI dhan50	CF	259	84.5216
CF	259	BRRI dhan50	CF	259	176.815
AWD	260	BINA dhan 5	AWD	260	174.766
AWD	260	BINA dhan 5	AWD	260	138.711
AWD	260	BINA dhan 5	AWD	260	75.2902
CF	260	BINA dhan 5	CF	260	178.924
CF	260	BINA dhan 5	CF	260	415.135
CF	260	BINA dhan 5	CF	260	108.825
CF	260	BINA dhan 5	CF	260	127.535
AWD	261	Iratom 24	AWD	261	168.142
AWD	261	Iratom 24	AWD	261	150.827
AWD	261	Iratom 24	AWD	261	80.1281
CF	261	Iratom 24	CF	261	301.063
CF	261	Iratom 24	CF	261	181.772
CF	261	Iratom 24	CF	261	261.413
CF	261	Iratom 24	CF	261	213.774
AWD	262	IARI 6626	AWD	262	153.073
AWD	262	IARI 6626	AWD	262	142.774
AWD	262	IARI 6626	AWD	262	191.141
AWD	262	IARI 6626	AWD	262	131.093
CF	262	IARI 6626	CF	262	356.135
CF	262	IARI 6626	CF	262	186.417
CF	262	IARI 6626	CF	262	122.714
AWD	263	IARI 7449	AWD	263	180.136
AWD	263	IARI 7449	AWD	263	157.768
AWD	263	IARI 7449	AWD	263	138.741
AWD	263	IARI 7449	AWD	263	142.278
CF	263	IARI 7449	CF	263	289.213
CF	263	IARI 7449	CF	263	114.617
CF	263	IARI 7449	CF	263	231.606
AWD	267	DJ 53	AWD	267	206.665
AWD	267	DJ 53	AWD	267	47.8969
AWD	267	DJ 53	AWD	267	67.846
AWD	267	DJ 53	AWD	267	85.7271
CF	267	DJ 53	CF	267	338.875
CF	267	DJ 53	CF	267	302.685
CF	267	DJ 53	CF	267	112.846
AWD	269	IARI 6621	AWD	269	181.473
AWD	269	IARI 6621	AWD	269	159.741
AWD	269	IARI 6621	AWD	269	129.883
AWD	269	IARI 6621	AWD	269	283.183
CF	269	IARI 6621	CF	269	177.028
CF	269	IARI 6621	CF	269	271.895
CF	269	IARI 6621	CF	269	160.653
AWD	271	99216	AWD	271	217.092
AWD	271	99216	AWD	271	103.524
AWD	271	99216	AWD	271	205.604
AWD	271	99216	AWD	271	245.426
CF	271	99216	CF	271	87.4863
CF	271	99216	CF	271	203.825
CF	271	99216	CF	271	110.361
CF	271	99216	CF	271	215.779
AWD	272	NP 97	AWD	272	148.372
AWD	272	NP 97	AWD	272	135.325
AWD	272	NP 97	AWD	272	56.002
AWD	272	NP 97	AWD	272	49.789
CF	272	NP 97	CF	272	197.372
CF	272	NP 97	CF	272	176.156
CF	272	NP 97	CF	272	287.052
CF	272	NP 97	CF	272	250.882
AWD	274	Pachodi 427	AWD	274	177.517
AWD	274	Pachodi 427	AWD	274	177.591
AWD	274	Pachodi 427	AWD	274	63.6766
CF	274	Pachodi 427	CF	274	243.881
CF	274	Pachodi 427	CF	274	63.5837
CF	274	Pachodi 427	CF	274	248.369
CF	274	Pachodi 427	CF	274	333.521
AWD	275	Bowalia	AWD	275	218.467
AWD	275	Bowalia	AWD	275	205.317
AWD	275	Bowalia	AWD	275	195.884
AWD	275	Bowalia	AWD	275	246.711
CF	275	Bowalia	CF	275	252.991
CF	275	Bowalia	CF	275	240.856
CF	275	Bowalia	CF	275	397.837
AWD	280	Fulbadam	AWD	280	209.812
AWD	280	Fulbadam	AWD	280	157.633
AWD	280	Fulbadam	AWD	280	156.554
AWD	280	Fulbadam	AWD	280	60.4676
CF	280	Fulbadam	CF	280	214.932
CF	280	Fulbadam	CF	280	321.865
CF	280	Fulbadam	CF	280	242.384
AWD	282	DOM SUFID	AWD	282	99.4402
AWD	282	DOM SUFID	AWD	282	159.822
AWD	282	DOM SUFID	AWD	282	140.452
AWD	282	DOM SUFID	AWD	282	149.6
CF	282	DOM SUFID	CF	282	137.723
CF	282	DOM SUFID	CF	282	140.711
CF	282	DOM SUFID	CF	282	151.535
CF	282	DOM SUFID	CF	282	218.766
AWD	285	IR 64-21	AWD	285	187.782
AWD	285	IR 64-21	AWD	285	241.454
AWD	285	IR 64-21	AWD	285	47.8028
AWD	285	IR 64-21	AWD	285	139.874
CF	285	IR 64-21	CF	285	548.448
CF	285	IR 64-21	CF	285	291.317
CF	285	IR 64-21	CF	285	198.247
CF	285	IR 64-21	CF	285	83.8102
AWD	290	N 22	AWD	290	164.963
AWD	290	N 22	AWD	290	315.47
AWD	290	N 22	AWD	290	200.508
CF	290	N 22	CF	290	392.057
CF	290	N 22	CF	290	302.428
CF	290	N 22	CF	290	237.01
AWD	291	NIPPONBARE	AWD	291	171.487
AWD	291	NIPPONBARE	AWD	291	207.256
AWD	291	NIPPONBARE	AWD	291	283.453
AWD	291	NIPPONBARE	AWD	291	213.715
CF	291	NIPPONBARE	CF	291	155.847
CF	291	NIPPONBARE	CF	291	261.359
CF	291	NIPPONBARE	CF	291	128.054
CF	291	NIPPONBARE	CF	291	392.526
AWD	294	SANHUANGZHAN NO 2	AWD	294	119.262
AWD	294	SANHUANGZHAN NO 2	AWD	294	123.071
AWD	294	SANHUANGZHAN NO 2	AWD	294	219.967
AWD	294	SANHUANGZHAN NO 2	AWD	294	174.77
CF	294	SANHUANGZHAN NO 2	CF	294	178.262
CF	294	SANHUANGZHAN NO 2	CF	294	168.504
CF	294	SANHUANGZHAN NO 2	CF	294	118.897
AWD	296	TAINUNG 67	AWD	296	62.0331
AWD	296	TAINUNG 67	AWD	296	206.466
AWD	296	TAINUNG 67	AWD	296	139.514
CF	296	TAINUNG 67	CF	296	144.854
CF	296	TAINUNG 67	CF	296	101.55
CF	296	TAINUNG 67	CF	296	82.8159
CF	296	TAINUNG 67	CF	296	174.498
