# Supplementary material for: Identification of genomic loci regulating grain iron content in aus rice under two irrigation management systems
Source: Food Energy Secur. 2021 Sep 30;11(1):e329. doi: 10.1002/fes3.329 (PMC9286631; doi:10.1002/fes3.329)
Supplement: Supplementary file 3 — Table S2 [file FES3-11-0-s001.xlsx]

## Sheet: Supplementary Table S2
Supplementary Table S2: Clump analysis of the significant SNPs associated with grain and shoot iron traits. Similar gray colours (Light-gray or dark-gray) considered to be the same putative QTL.
Putative QTL	Traits	Chromosome	Most significant SNP	Position of most significant SNP (bp)	P-value of most significant SNP	Total additional significant SNPs	Names of addtional signficant SNPs
qFe1	AWD grain Fe Y2	1	1:2154970	2154970	2.17e-05	1888	1:2149212(1),1:2150956(1),1:2150998(1),1:2154168(1),1:2154170(1),1:2154886(1),1:2154934(1),1:2158034(1),1:2161668(1),1:2162616(1),1:2166179(1),1:2166188(1),1:2166597(1),1:2167320(1),1:2167501(1),1:2167724(1)
qFe2.1	CF grain Fe Y1	2	2:6624958	6624958	4.19e-05	699	2:6626703(1),2:6665576(1),2:6665577(1)
qFe2.2	AWD grain Fe Y1	2	2:12145869	12145869	4.78e-05	19	2:12121237(1),2:12141532(1),2:12228861(1)
qFe2.3	CF shoot Fe Y1	2	2:16341935	16341935	8.38e-05	2	2:16341939(1),2:16341940(1)
qFe2.4	CF shoot Fe Y1	2	2:23095051	23095051	5.84e-06	602	2:23060459(1),2:23073357(1),2:23073495(1),2:23073523(1),2:23073538(1),2:23073548(1),2:23073559(1),2:23073576(1),2:23073578(1),2:23073593(1),2:23073682(1),2:23073971(1),2:23073979(1),2:23074094(1),2:23074171(1),2:23074253(1),2:23074412(1),2:23074447(1),2:23074577(1),2:23074992(1),2:23075423(1),2:23075435(1),2:23075439(1),2:23075484(1),2:23075507(1),2:23075524(1),2:23075528(1),2:23075531(1),2:23076…
qFe2.5	CF grain Fe Y1	2	2:35386834	35386834	3.51e-05	1030	2:35372957(1),2:35375440(1)
qFe3.1	CF shoot Fe Y1	3	3:630835	630835	3.96e-05	387	3:486957(1),3:488128(1)
qFe3.2	AWD grain Fe Y2	3	3:1533518	1533518	7.97e-05	490	3:1457224(1),3:1500165(1)
qFe3.3	AWD shoot Fe Y1	3	3:2793021	2793021	8.42e-05	845	3:2793000(1),3:2793022(1),3:2793026(1)
qFe3.4	AWD grain Fe Y2	3	3:4177125	4177125	4.78e-06	1086	3:4079247(1),3:4079734(1),3:4079976(1),3:4097407(1),3:4098725(1),3:4102892(1),3:4103999(1),3:4104362(1),3:4104415(1),3:4104422(1),3:4104564(1),3:4106912(1),3:4107518(1),3:4107900(1),3:4108421(1),3:4108628(1),3:4109379(1),3:4109404(1),3:4109754(1),3:4111306(1),3:4113966(1),3:4115211(1),3:4115218(1),3:4116003(1),3:4128923(1),3:4149918(1),3:4157704(1),3:4159547(1),3:4159769(1),3:4159865(1),3:4159896…
qFe3.5	CF shoot Fe Y1	3	3:22828326	22828326	2.39e-05	4	3:22828330(1),3:22828331(1)
qFe3.6	AWD grain Fe Y1	3	3:23155864	23155864	3.02e-06	6	3:23155868(1),3:23155895(1)
qFe4.1	AWD shoot Fe Y1	4	4:16868170	16868170	7.4e-06	14	4:16867101(1),4:16867113(1),4:16867147(1),4:16867829(1)
qFe4.2	CF shoot Fe Y1	4	4:22420243	22420243	2.71e-05	8	4:22420236(1),4:22420241(1),4:22420258(1),4:22420262(1),4:22420278(1),4:22420283(1)
qFe4.3	CF shoot Fe Y1	4	4:29802503	29802503	2.92e-05	659	4:29774038(1),4:29775211(1),4:29775441(1),4:29776353(1),4:29777256(1),4:29777594(1),4:29777911(1),4:29778139(1),4:29778215(1),4:29778245(1),4:29778467(1),4:29780186(1),4:29780687(1),4:29782281(1),4:29782544(1),4:29782662(1),4:29783364(1),4:29783844(1),4:29783845(1),4:29783932(1),4:29784089(1),4:29784334(1),4:29784599(1),4:29784622(1),4:29784948(1),4:29785401(1),4:29785634(1),4:29785670(1),4:29785…
qFe4.4	CF grain Fe Y2	4	4:31498069	31498069	5.26e-05	45	4:31497354(1),4:31498857(1)
qFe4.5	AWD shoot Fe Y1	4	4:33498556	33498556	1.5e-05	15	4:33498100(1),4:33500717(1)
qFe5.1	CF grain Fe Y2	5	5:14634841	14634841	2.2e-05	1434	5:14405234(1),5:14493269(1),5:14634828(1)
qFe5.2	AWD grain Fe Y1	5	5:16584063	16584063	9.52e-08	237	5:16503618(1),5:16505515(1),5:16505871(1),5:16506869(1),5:16508510(1),5:16509460(1),5:16509577(1),5:16510987(1),5:16511024(1),5:16519957(1),5:16521153(1),5:16521427(1),5:16522574(1),5:16522583(1),5:16523265(1),5:16523425(1),5:16523516(1),5:16523535(1),5:16524423(1),5:16524586(1),5:16524865(1),5:16525145(1),5:16525205(1),5:16526082(1),5:16528116(1),5:16528127(1),5:16528460(1),5:16529324(1),5:16530…
qFe6.1	AWD grain Fe Y1	6	6:2128033	2128033	1.54e-05	182	6:2125765(1),6:2125775(1),6:2126914(1),6:2127177(1),6:2127358(1),6:2127813(1),6:2127826(1),6:2128887(1),6:2129416(1),6:2129478(1),6:2129492(1),6:2129500(1),6:2129548(1),6:2130207(1),6:2130693(1),6:2132081(1),6:2132102(1)
qFe6.2	AWD grain Fe Y1	6	6:11577859	11577859	4.43e-05	2341	6:11561421(1),6:11575849(1),6:11575861(1),6:11575868(1),6:11575874(1),6:11575876(1),6:11575878(1),6:11577404(1),6:11577407(1),6:11577866(1),6:11577899(1),6:11577902(1),6:11577935(1)
qFe7.1	AWD grain Fe Y1	7	7:2591790	2591790	3.62e-05	3	7:2591780(1),7:2591800(1)
qFe7.2	AWD shoot Fe Y1	7	7:3634545	3634545	1.47e-07	159	7:3631241(1),7:3631260(1)
qFe7.3	CF shoot Fe Y1	7	7:6323263	6323263	8.17e-06	296	7:6302310(1),7:6315093(1)
qFe7.4	AWD grain Fe Y1	7	7:11031747	11031747	3.2e-05	2269	7:11032121(1),7:11032500(1)
qFe7.5	AWD grain Fe Y1	7	7:11884175	11884175	1.85e-05	1686	7:11650731(1),7:11859831(1)
qFe7.6	AWD grain Fe Y1	7	7:28253942	28253942	2.41e-05	234	7:28226440(1),7:28229691(1),7:28230563(1),7:28238341(1),7:28257959(1)
	AWD grain Fe Y1	7	7:28484155	28484155	4.83e-05	541	7:28482284(1),7:28482313(1),7:28482478(1),7:28483721(1),7:28483823(1),7:28487710(1),7:28488818(1),7:28492150(1),7:28492240(1)
qFe7.7	AWD grain Fe Y2	7	7:29253417	29253417	6.78e-07	332	7:29234409(1),7:29234411(1),7:29234539(1),7:29234901(1),7:29234983(1),7:29235771(1),7:29236160(1),7:29236213(1),7:29236764(1),7:29237784(1),7:29238431(1),7:29238770(1),7:29239056(1),7:29239319(1),7:29240175(1),7:29240345(1),7:29240522(1),7:29240654(1),7:29240669(1),7:29240814(1),7:29241370(1),7:29241730(1),7:29242747(1),7:29243476(1),7:29243620(1),7:29243755(1),7:29243770(1),7:29243829(1),7:29243…
	AWD grain Fe Y2	7	7:29280452	29280452	5.43e-08	1061	7:29239829(1),7:29239915(1),7:29249821(1),7:29264631(1),7:29264705(1),7:29265458(1),7:29265766(1),7:29266051(1),7:29266084(1),7:29266147(1),7:29266309(1),7:29267244(1),7:29267783(1),7:29267929(1),7:29268019(1),7:29268238(1),7:29268263(1),7:29269732(1),7:29269756(1),7:29269945(1),7:29270089(1),7:29270618(1),7:29270755(1),7:29272571(1),7:29273198(1),7:29274866(1),7:29275039(1),7:29275788(1),7:29278…
	AWD grain Fe Y1	7	7:29285763	29285763	1.99e-07	1044	7:29239829(1),7:29239915(1),7:29249821(1),7:29279954(1),7:29280452(1),7:29281096(1),7:29282202(1),7:29282637(1),7:29282675(1),7:29282719(1),7:29284519(1),7:29284690(1),7:29284727(1),7:29284879(1),7:29285222(1),7:29285269(1),7:29285320(1),7:29285344(1),7:29285618(1),7:29285764(1),7:29286051(1),7:29286293(1),7:29287007(1),7:29287648(1),7:29288054(1),7:29288791(1),7:29288837(1),7:29288924(1),7:29289…
qFe8.1	AWD shoot Fe Y1	8	8:6160171	6160171	5.56e-06	568	8:6154484(1),8:6154601(1),8:6154620(1),8:6158179(1),8:6158671(1),8:6158949(1),8:6158980(1),8:6159163(1),8:6159426(1),8:6160264(1),8:6160753(1),8:6163082(1),8:6163968(1),8:6165044(1),8:6165703(1),8:6165730(1),8:6165735(1),8:6166074(1),8:6166451(1),8:6181680(1)
	AWD shoot Fe Y1	8	8:6166837	6166837	4.52e-06	1608	8:6163856(1),8:6165054(1),8:6165055(1),8:6165793(1),8:6166442(1),8:6166472(1),8:6166626(1),8:6166714(1),8:6166946(1),8:6200835(1)
qFe8.2	AWD shoot Fe Y1	8	8:13156011	13156011	3.02e-05	3	8:13156029(1),8:13156037(1),8:13156043(1)
qFe9.1	CF shoot Fe Y1	9	9:5764354	5764354	8.88e-06	1111	9:5679165(1),9:5679169(1)
qFe9.2	CF shoot Fe Y1	9	9:11623315	11623315	1.17e-05	2	9:11623309(1),9:11623316(1)
qFe9.3	AWD grain Fe Y1	9	9:20159662	20159662	3.22e-05	5	9:20159644(1),9:20159653(1),9:20159654(1),9:20159656(1),9:20159657(1)
q9.Fe4	AWD grain Fe Y1	9	9:20638546	20638546	7.63e-05	475	9:20616814(1),9:20638555(1)
qFe10.1	AWD grain Fe Y1	10	10:2832308	2832308	2.61e-05	1897	10:2831707(1),10:2832301(1),10:2834470(1),10:2835334(1),10:2835699(1),10:2836762(1),10:2836808(1),10:2837299(1),10:2838444(1),10:2840061(1),10:2841449(1),10:2845909(1),10:2846253(1),10:2846262(1),10:2848148(1),10:2848197(1),10:2848751(1),10:2848776(1),10:2848784(1),10:2848962(1),10:2883208(1)
	AWD grain Fe Y1	10	10:3085507	3085507	5.84e-05	380	10:3083814(1),10:3086092(1),10:3119961(1),10:3181692(1),10:3222290(1)
qFe10.2	AWD grain Fe Y1	10	10:3625392	3625392	1.77e-05	1442	10:3400154(1),10:3496188(1),10:3496236(1),10:3496800(1),10:3511132(1),10:3606238(1),10:3614235(1),10:3632062(1),10:3646880(1),10:3650066(1),10:3784241(1),10:3789181(1)
qFe10.3	AWD shoot Fe Y1	10	10:12029587	12029587	4.57e-05	5	10:12029591(1),10:12029598(1)
qFe10.4	CF grain Fe Y1	10	10:18659558	18659558	8.86e-06	639	10:18547841(1),10:18548984(1),10:18552164(1),10:18566799(1),10:18574454(1),10:18576208(1),10:18576360(1),10:18578199(1),10:18578511(1),10:18578560(1),10:18578692(1),10:18579005(1),10:18580088(1),10:18580291(1),10:18581613(1),10:18581830(1),10:18582048(1),10:18582191(1),10:18659554(1)
	CF grain Fe Y2	10	10:18799961	18799961	4.89e-05	1406	10:18599629(1),10:18728082(1),10:18730449(1),10:18774358(1),10:18804460(1),10:18859579(1),10:18878494(1),10:18881688(1)
qFe11.1	AWD shoot Fe Y1	11	11:3514902	3514902	1.31e-05	1197	11:3515164(1),11:3516587(1),11:3516591(1),11:3516756(1),11:3518221(1),11:3541845(1),11:3548875(1),11:3553999(1),11:3557090(1),11:3603481(1),11:3609072(1)
qFe11.2	AWD shoot Fe Y1	11	11:9728917	9728917	1.18e-05	118	11:9729286(1),11:9742180(1),11:9745473(1),11:9767716(1),11:9771943(1)
