# Supplementary material for: Identification of genomic loci regulating grain iron content in aus rice under two irrigation management systems
Source: Food Energy Secur. 2021 Sep 30;11(1):e329. doi: 10.1002/fes3.329 (PMC9286631; doi:10.1002/fes3.329)
Supplement: Supplementary file 4 — Table S3 [file FES3-11-0-s006.xlsx]

## Sheet: Sheet1
Supplementary Table S3: Genes within the local LD on chromosome 1 at 2.15 Mbp
chr	locus	start	stop	ori	is_TE	is_expressed	is_representative	annotation
Chr1	LOC_Os01g04650	2083681	2087226	-	N	Y	Y	PB1	domain	containing	protein,	expressed
Chr1	LOC_Os01g04660	2097192	2100694	+	N	Y	Y	lipid	phosphatase	protein,	putative,	expressed
Chr1	LOC_Os01g04670	2101874	2102672	-	N	Y	Y	expressed	protein
Chr1	LOC_Os01g04690	2108947	2109635	-	N	Y	Y	expressed	protein
Chr1	LOC_Os01g04699	2111026	2111651	-	N	Y	Y	expressed	protein
Chr1	LOC_Os01g04710	2120381	2122366	+	N	Y	Y	aspartic	proteinase,	putative,	expressed
Chr1	LOC_Os01g04720	2130798	2137310	+	N	Y	Y	leucine-rich	repeat	protein-related,	putative,	expressed
Chr1	LOC_Os01g04730	2137763	2138996	+	N	Y	Y	ribosomal	protein	L24,	putative,	expressed
Chr1	LOC_Os01g04740	2140865	2142091	-	N	N	Y	hypothetical	protein
Chr1	LOC_Os01g04750	2154326	2155994	+	N	Y	Y	B3	DNA	binding	domain	containing	protein,	expressed
Chr1	LOC_Os01g04760	2162723	2162971	-	N	N	Y	hypothetical	protein
Chr1	LOC_Os01g04800	2202264	2203860	+	N	Y	Y	B3	DNA	binding	domain	containing	protein,	expressed
Chr1	LOC_Os01g04814	2215586	2222837	-	N	Y	Y	vacuolar	protein	sorting-associating	protein	4B,	putative,	expressed
Chr1	LOC_Os01g04830	2224683	2225060	+	N	Y	Y	expressed	protein
Chr1	LOC_Os01g04840	2226000	2229526	-	N	Y	Y	vacuolar	protein	sorting-associating	protein	4B,	putative,	expressed
