# Supplementary material for: Identification of genomic loci regulating grain iron content in aus rice under two irrigation management systems
Source: Food Energy Secur. 2021 Sep 30;11(1):e329. doi: 10.1002/fes3.329 (PMC9286631; doi:10.1002/fes3.329)
Supplement: Supplementary file 5 — Table S4 [file FES3-11-0-s007.xlsx]

## Sheet: Sheet1
Supplementary Table S4: Genes within local LD region of the QTL on chromosome 3 at 4.21 Mbp
chr	locus	start	stop	ori	is_TE	is_expressed	is_representative	annotation
Chr3	LOC_Os03g08000	4090003	4094134	+	N	Y	Y	expressed protein
Chr3	LOC_Os03g08010	4095194	4097239	+	N	Y	Y	elongation factor Tu	putative	expressed
Chr3	LOC_Os03g08020	4100741	4102679	+	N	Y	Y	elongation factor Tu	putative	expressed
Chr3	LOC_Os03g08030	4104905	4105804	-	N	Y	Y	expressed protein
Chr3	LOC_Os03g08040	4107715	4109897	-	N	Y	Y	expressed protein
Chr3	LOC_Os03g08050	4111409	4113361	+	N	Y	Y	elongation factor Tu	putative	expressed
Chr3	LOC_Os03g08070	4119945	4126933	-	N	Y	Y	copper-transporting ATPase PAA1	putative	expressed
Chr3	LOC_Os03g08080	4129653	4131193	+	N	Y	Y	YGGT family protein	putative	expressed
Chr3	LOC_Os03g08090	4130576	4132544	-	N	Y	N	hydrolase	alpha/beta fold family protein	putative	expressed
Chr3	LOC_Os03g08100	4133458	4136490	-	N	Y	Y	hydrolase	alpha/beta fold family protein	putative	expressed
Chr3	LOC_Os03g08110	4136960	4142715	-	N	Y	Y	hydrolase protein	putative	expressed
Chr3	LOC_Os03g08114	4144020	4146639	-	N	Y	N	expressed protein
Chr3	LOC_Os03g08130	4148821	4150165	-	N	Y	Y	expressed protein
Chr3	LOC_Os03g08140	4150750	4157419	+	N	Y	Y	tubulin--tyrosine ligase-like protein 12	putative	expressed
Chr3	LOC_Os03g08150	4157589	4158512	+	N	Y	Y	Cupin domain containing protein	expressed
Chr3	LOC_Os03g08170	4173178	4179255	+	N	Y	Y	protein kinase APK1B	chloroplast precursor	putative	expressed
Chr3	LOC_Os03g08180	4179521	4180057	-	N	Y	Y	expressed protein
Chr3	LOC_Os03g08190	4180419	4180820	+	N	Y	Y	expressed protein
Chr3	LOC_Os03g08200	4181418	4182690	-	N	Y	Y	DUF567 domain containing protein	putative	expressed
Chr3	LOC_Os03g08210	4184821	4185529	+	N	N	Y	hypothetical protein
Chr3	LOC_Os03g08220	4187107	4193539	+	N	Y	Y	lipoxygenase protein	putative	expressed
Chr3	LOC_Os03g08230	4194283	4196467	-	N	Y	Y	sodium/calcium exchanger protein	putative	expressed
Chr3	LOC_Os03g08240	4197189	4197407	-	N	N	Y	hypothetical protein
Chr3	LOC_Os03g08250	4199809	4200735	-	N	Y	Y	expressed protein
Chr3	LOC_Os03g08260	4202592	4203326	-	N	N	Y	hypothetical protein
Chr3	LOC_Os03g08270	4203530	4210305	+	N	Y	N	ataxin-2 C-terminal region family protein	expressed
Chr3	LOC_Os03g08280	4210493	4212987	-	N	Y	Y	peptidase	T1 family	putative	expressed
Chr3	LOC_Os03g08284	4216696	4219065	-	N	Y	N	expressed protein
Chr3	LOC_Os03g08290	4222083	4223993	+	N	Y	Y	expressed protein
Chr3	LOC_Os03g08300	4223430	4228468	-	N	Y	Y	glycosyl transferase	group 1 domain containing protein	expressed
Chr3	LOC_Os03g08310	4232001	4233042	-	N	Y	Y	ZIM domain containing protein	putative	expressed
Chr3	LOC_Os03g08320	4236724	4238274	+	N	Y	Y	ZIM domain containing protein	putative	expressed
Chr3	LOC_Os03g08330	4248884	4249985	+	N	Y	Y	ZIM domain containing protein	putative	expressed
Chr3	LOC_Os03g08350	4260933	4262847	+	N	Y	Y	ubiquitin carboxyl-terminal hydrolase	family 1	putative	expressed
Chr3	LOC_Os03g08360	4266978	4271866	+	N	Y	Y	3-ketoacyl-CoA synthase 10	putative	expressed
Chr3	LOC_Os03g08370	4272870	4277474	+	Y	Y	Y	ABC transporter	putative	unclassified	expressed
Chr3	LOC_Os03g08380	4279462	4284885	+	N	Y	Y	expressed protein	ATP-binding protein	putative	expressed
Chr3	LOC_Os03g08400	4293140	4297457	-	Y	Y	Y	flavin-containing monooxygenase family protein	putative	unclassified	expressed
Chr3	LOC_Os03g08410	4311292	4314313	+	N	Y	Y	expressed protein	putative	expressed
Chr3	LOC_Os03g08420	4319777	4322503	+	N	Y	Y	SAC domain containing protein
Chr3	LOC_Os03g08430	4327386	4336225	+	N	Y	N		putative	expressed
