# Supplementary material for: Identification of genomic loci regulating grain iron content in aus rice under two irrigation management systems
Source: Food Energy Secur. 2021 Sep 30;11(1):e329. doi: 10.1002/fes3.329 (PMC9286631; doi:10.1002/fes3.329)
Supplement: Supplementary file 6 — Table S5 [file FES3-11-0-s004.xlsx]

## Sheet: Sheet1
Supplementary Table S5: Genes within local LD region of the QTL on chromosome 3 at 23.15 Mbp
chr	locus	start	stop	ori	is_TE	is_expressed	is_representative	annotation
Chr3	LOC_Os03g40600	22567670	22568685	-	N	Y	Y	cytochrome P450 78A11	putative	expressed
Chr3	LOC_Os03g40610	22572706	22574008	-	N	Y	Y	cytochrome P450	putative	expressed
Chr3	LOC_Os03g40650	22595701	22604033	-	N	Y	Y	bromodomain associated family protein	expressed
Chr3	LOC_Os03g40670	22615886	22619553	+	N	Y	Y	glycerophosphoryl diester phosphodiesterase family protein	putative	expressed
Chr3	LOC_Os03g40690	22624156	22628484	+	N	Y	Y	PPR repeat containing protein	expressed
Chr3	LOC_Os03g40700	22628794	22630343	+	N	Y	Y	presenilin	putative	expressed
Chr3	LOC_Os03g40710	22635142	22640881	+	N	Y	Y	ZOS3-13 - C2H2 zinc finger protein	expressed
Chr3	LOC_Os03g40720	22641452	22657252	-	N	Y	Y	UDP-glucose 6-dehydrogenase	putative	expressed
Chr3	LOC_Os03g40725	22659157	22664290	+	N	Y	Y	expressed protein
Chr3	LOC_Os03g40770	22666722	22669037	+	N	Y	Y	expressed protein
Chr3	LOC_Os03g40780	22670460	22675791	-	N	Y	Y	transport protein-related	putative	expressed
Chr3	LOC_Os03g40790	22683996	22684274	+	N	N	Y	hypothetical protein
Chr3	LOC_Os03g40800	22689139	22690325	+	N	Y	Y	expressed protein
Chr3	LOC_Os03g40830	22702919	22706164	+	N	Y	Y	OsSub30 - Putative Subtilisin homologue	expressed
Chr3	LOC_Os03g40840	22710115	22713187	-	N	Y	Y	expressed protein
Chr3	LOC_Os03g40860	22721921	22722178	-	N	Y	Y	expressed protein
Chr3	LOC_Os03g40900	22736696	22737199	+	N	Y	Y	expressed protein
Chr3	LOC_Os03g40920	22739267	22743374	+	N	Y	Y	expressed protein
Chr3	LOC_Os03g40930	22744328	22746916	-	N	Y	Y	expressed protein
Chr3	LOC_Os03g40950	22758451	22759095	+	N	Y	Y	expressed protein
Chr3	LOC_Os03g41010	22797204	22797865	-	N	N	Y	hypothetical protein
Chr3	LOC_Os03g41030	22803576	22803995	+	N	Y	Y	expressed protein
Chr3	LOC_Os03g41050	22815635	22816468	-	N	Y	Y	expressed protein
Chr3	LOC_Os03g41060	22816933	22817775	-	N	Y	Y	GASR2 - Gibberellin-regulated GASA/GAST/Snakin family protein precursor	putative	expressed
Chr3	LOC_Os03g41064	22823772	22824543	-	N	Y	Y	natural resistance-associated macrophage protein	putative	expressed
Chr3	LOC_Os03g41070	22825897	22826541	-	N	Y	Y	metal transporter Nramp2	putative	expressed
Chr3	LOC_Os03g41080	22827426	22833017	+	N	Y	Y	seed maturation protein PM23	putative	expressed
Chr3	LOC_Os03g41100	22845483	22847345	+	N	Y	Y	cyclin	putative	expressed
Chr3	LOC_Os03g41110	22850839	22852132	-	N	Y	Y	ZOS3-14 - C2H2 zinc finger protein	expressed
Chr3	LOC_Os03g41120	22856683	22861392	-	N	Y	Y	expressed protein
Chr3	LOC_Os03g41130	22863494	22864072	-	N	Y	Y	expressed protein
Chr3	LOC_Os03g41140	22870904	22871934	-	Y	Y	Y	transposable element protein	putative	containing Pfam profile: PF04195	Transposase_28	expressed
Chr3	LOC_Os03g41150	22880011	22880454	+	N	Y	Y	expressed protein
Chr3	LOC_Os03g41154	22882427	22882627	-	N	N	Y	hypothetical protein
Chr3	LOC_Os03g41160	22884800	22885632	+	Y	N	Y	RNA-directed DNA polymerase	putative
Chr3	LOC_Os03g41170	22892396	22895558	-	N	Y	Y	expressed protein
Chr3	LOC_Os03g41229	22930270	22937157	+	N	Y	Y	expressed protein
Chr3	LOC_Os03g41260	22944456	22944740	-	N	N	Y	hypothetical protein
Chr3	LOC_Os03g41280	22947541	22950581	+	N	Y	Y	expressed protein
Chr3	LOC_Os03g41290	22959065	22959955	+	N	Y	Y	expressed protein
Chr3	LOC_Os03g41300	22960920	22967160	+	Y	Y	Y	expressed protein
Chr3	LOC_Os03g41310	22969255	22969500	-	N	Y	Y	expressed protein
Chr3	LOC_Os03g41320	22971491	22971736	-	N	Y	Y	expressed protein
Chr3	LOC_Os03g41330	22976955	22979936	-	N	Y	Y	DUF260 domain containing protein	putative	expressed
Chr3	LOC_Os03g41339	22984760	22985227	+	N	Y	Y	expressed protein
Chr3	LOC_Os03g41350	22990165	22996471	-	N	Y	N	BTBN7 - Bric-a-Brac	Tramtrack	Broad Complex BTB domain with non-phototropic hypocotyl 3 NPH3 domain	expressed
Chr3	LOC_Os03g41380	23021091	23022920	+	N	Y	Y	expressed protein
Chr3	LOC_Os03g41390	23036228	23037437	-	N	Y	Y	ZOS3-15 - C2H2 zinc finger protein	expressed
Chr3	LOC_Os03g41400	23045392	23046942	+	N	Y	Y	EBNA-1	putative	expressed
Chr3	LOC_Os03g41419	23048222	23053499	+	N	Y	Y	serpin domain containing protein	putative	expressed
Chr3	LOC_Os03g41438	23054583	23068315	+	N	Y	Y	serpin domain containing protein	putative	expressed
Chr3	LOC_Os03g41460	23068745	23071303	-	N	Y	Y	CAMK_CAMK_like.20 - CAMK includes calcium/calmodulin depedent protein kinases	expressed
Chr3	LOC_Os03g41470	23072297	23074935	-	N	Y	Y	expressed protein
Chr3	LOC_Os03g41480	23077832	23080251	-	Y	Y	Y	expressed protein
Chr3	LOC_Os03g41500	23082698	23082964	-	Y	Y	Y	expressed protein
Chr3	LOC_Os03g41510	23086275	23090306	+	N	Y	Y	oxidoreductase	aldo/keto reductase family protein	putative	expressed
Chr3	LOC_Os03g41530	23093139	23096386	-	N	Y	Y	single-stranded DNA-binding protein	putative	expressed
Chr3	LOC_Os03g41540	23100472	23101690	+	N	N	Y	hypothetical protein
Chr3	LOC_Os03g41600	23127983	23128906	+	N	Y	Y	DUF260 domain containing protein	putative	expressed
Chr3	LOC_Os03g41612	23135473	23140230	-	N	Y	Y	ribosomal protein L25	putative	expressed
Chr3	LOC_Os03g41640	23149433	23150566	-	N	Y	Y	GRF zinc finger family protein	expressed
Chr3	LOC_Os03g41662	23155593	23156099	-	N	Y	Y	expressed protein
Chr3	LOC_Os03g41675	23157870	23159127	-	N	Y	Y	expressed protein
Chr3	LOC_Os03g41690	23165458	23165841	+	N	Y	Y	expressed protein
Chr3	LOC_Os03g41810	23218781	23219212	-	N	N	Y	hypothetical protein
Chr3	LOC_Os03g41820	23221526	23221927	-	N	Y	Y	expressed protein
Chr3	LOC_Os03g41870	23248780	23249588	-	N	N	Y	nucleic acid binding protein	putative
Chr3	LOC_Os03g41910	23278859	23279095	+	N	N	Y	hypothetical protein
Chr3	LOC_Os03g41920	23280702	23285567	-	N	Y	Y	expressed protein
Chr3	LOC_Os03g41932	23290579	23291191	-	N	Y	Y	expressed protein
Chr3	LOC_Os03g41940	23294200	23294912	-	N	Y	Y	expressed protein
Chr3	LOC_Os03g42010	23334978	23340901	+	N	Y	Y	DNA-directed polymerase	putative	expressed
Chr3	LOC_Os03g42020	23341805	23347331	+	N	Y	Y	calcium-transporting ATPase	plasma membrane-type	putative	expressed
Chr3	LOC_Os03g42030	23351131	23351813	+	N	Y	Y	expressed protein
Chr3	LOC_Os03g42040	23353232	23360680	-	N	Y	Y	HEAT repeat family protein	putative	expressed
Chr3	LOC_Os03g42050	23368991	23382556	-	N	Y	Y	exportin-7-A	putative	expressed
Chr3	LOC_Os03g42060	23387051	23387693	-	N	Y	Y	expressed protein
Chr3	LOC_Os03g42070	23410207	23412753	-	N	Y	Y	cyclin	putative	expressed
Chr3	LOC_Os03g42080	23417451	23417831	+	N	Y	Y	expressed protein
Chr3	LOC_Os03g42090	23424832	23425245	-	N	Y	Y	expressed protein
Chr3	LOC_Os03g42100	23433316	23434712	-	N	Y	Y	helix-loop-helix DNA-binding domain containing protein	expressed
Chr3	LOC_Os03g42110	23438157	23442337	-	N	Y	Y	semialdehyde dehydrogenase	NAD binding domain containing protein	putative	expressed
Chr3	LOC_Os03g42120	23444572	23446715	+	N	Y	Y	expressed protein
Chr3	LOC_Os03g42130	23450164	23452171	-	N	Y	Y	gibberellin 20 oxidase 2	putative	expressed
Chr3	LOC_Os03g42140	23453396	23453889	-	N	N	Y	hypothetical protein
Chr3	LOC_Os03g42180	23462933	23463301	-	N	N	Y	hypothetical protein
Chr3	LOC_Os03g42190	23464716	23466453	-	N	Y	Y	expressed protein
Chr3	LOC_Os03g42200	23472278	23475827	-	N	Y	Y	dof zinc finger domain containing protein	putative	expressed
Chr3	LOC_Os03g42210	23484619	23484996	+	N	Y	Y	expressed protein
Chr3	LOC_Os03g42220	23485491	23490741	+	N	Y	Y	T-complex protein	putative	expressed
Chr3	LOC_Os03g42230	23491995	23496324	+	N	Y	Y	B3 DNA binding domain containing protein	expressed
Chr3	LOC_Os03g42235	23496334	23497401	+	N	Y	Y	expressed protein
Chr3	LOC_Os03g42240	23499435	23503720	+	N	Y	Y	B3 DNA binding domain containing protein	expressed
Chr3	LOC_Os03g42259	23512612	23513579	-	N	Y	Y	hypervariable Bacillus group-specific protein	putative	expressed
Chr3	LOC_Os03g42280	23523560	23528315	+	N	Y	Y	B3 DNA binding domain containing protein	expressed
Chr3	LOC_Os03g42284	23530061	23530602	-	N	N	Y	hypothetical protein
Chr3	LOC_Os03g42290	23533463	23538865	+	N	Y	Y	B3 DNA binding domain containing protein	expressed
Chr3	LOC_Os03g42310	23541015	23542945	+	N	Y	Y	expressed protein
Chr3	LOC_Os03g42320	23545317	23547668	-	N	Y	Y	Sec1 family transport protein	putative	expressed
Chr3	LOC_Os03g42334	23555365	23555901	+	N	Y	Y	expressed protein
Chr3	LOC_Os03g42350	23556180	23562967	+	N	Y	Y	ankyrin	putative	expressed
Chr3	LOC_Os03g42360	23565984	23566454	-	N	Y	Y	expressed protein
Chr3	LOC_Os03g42370	23567544	23577244	+	N	Y	Y	B3 DNA binding domain containing protein	expressed
Chr3	LOC_Os03g42380	23577861	23588045	-	Y	Y	Y	expressed protein
Chr3	LOC_Os03g42400	23592134	23592585	+	N	Y	Y	expressed protein
Chr3	LOC_Os03g42410	23595409	23597429	+	N	N	Y	B3 DNA binding domain containing protein
Chr3	LOC_Os03g42420	23609771	23611885	+	N	Y	Y	B3 DNA binding domain containing protein	expressed
Chr3	LOC_Os03g42430	23613955	23616375	+	N	Y	Y	B3 DNA binding domain containing protein	expressed
Chr3	LOC_Os03g42440	23616738	23620260	-	N	Y	Y	expressed protein
Chr3	LOC_Os03g42450	23620827	23621303	-	N	Y	Y	expressed protein
Chr3	LOC_Os03g42464	23623464	23630649	-	Y	Y	Y	expressed protein
Chr3	LOC_Os03g42480	23633268	23640054	-	N	Y	Y	expressed protein
Chr3	LOC_Os03g42490	23641888	23642211	-	N	Y	Y	expressed protein
Chr3	LOC_Os03g42500	23644298	23645268	-	N	Y	Y	expressed protein
Chr3	LOC_Os03g42520	23655935	23658301	+	N	Y	Y	expressed protein
Chr3	LOC_Os03g42550	23689494	23691731	+	N	Y	Y	expressed protein
Chr3	LOC_Os03g42569	23694358	23704806	+	N	Y	Y	expressed protein
Chr3	LOC_Os03g42590	23705188	23705874	-	N	Y	Y	expressed protein
Chr3	LOC_Os03g42600	23715172	23715759	+	N	Y	Y	expressed protein
Chr3	LOC_Os03g42630	23734580	23736564	+	N	Y	Y	No apical meristem protein	putative	expressed
Chr3	LOC_Os03g42650	23738885	23746139	+	N	Y	N	vegetative storage protein	putative	expressed
