# Supplementary material for: Identification of genomic loci regulating grain iron content in aus rice under two irrigation management systems
Source: Food Energy Secur. 2021 Sep 30;11(1):e329. doi: 10.1002/fes3.329 (PMC9286631; doi:10.1002/fes3.329)
Supplement: Supplementary file 7 — Table S6 [file FES3-11-0-s003.xlsx]

## Sheet: Sheet1
Supplementary Table S6: Genes within local LD of the QTL on chromosome 5 at 16.58 Mbp.
chr	locus	start	stop	ori	is_TE	is_expressed	is_representative	annotation
Chr5	LOC_Os05g27810	16209182	16210669	+	N	Y	Y	expressed protein
Chr5	LOC_Os05g27820	16216524	16220140	+	N	Y	Y	patellin protein	putative	expressed
Chr5	LOC_Os05g27830	16227739	16228122	+	N	N	Y	hypothetical protein
Chr5	LOC_Os05g27870	16253026	16265111	-	N	Y	Y	expressed protein
Chr5	LOC_Os05g27880	16267416	16273970	-	N	Y	N	BBF1 - 2 Bric-a-Brac	Tramtrack	Broad Complex BTB domains with a F5/8 type C discoidin domain	expressed
Chr5	LOC_Os05g27890	16276932	16280063	-	N	Y	Y	expressed protein
Chr5	LOC_Os05g27900	16283179	16283643	+	N	Y	Y	expressed protein
Chr5	LOC_Os05g27910	16284751	16285671	-	N	N	Y	hypothetical protein
Chr5	LOC_Os05g27920	16289244	16296693	+	N	Y	Y	phox domain-containing protein	putative	expressed
Chr5	LOC_Os05g27930	16296914	16300385	-	N	Y	Y	AP2 domain containing protein	expressed
Chr5	LOC_Os05g27940	16302689	16306135	-	N	Y	Y	40S ribosomal protein S7	putative	expressed
Chr5	LOC_Os05g27950	16306507	16310548	+	N	Y	Y	DUF538 domain containing protein	putative	expressed
Chr5	LOC_Os05g27960	16312800	16319405	-	N	Y	Y	hydrolase	acting on glycosyl bonds	putative	expressed
Chr5	LOC_Os05g27970	16320971	16321771	-	N	Y	Y	POEI26 - Pollen Ole e I allergen and extensin family protein precursor	putative	expressed
Chr5	LOC_Os05g27980	16327595	16328435	-	N	Y	Y	DUF260 domain containing protein	putative	expressed
Chr5	LOC_Os05g28000	16341748	16342375	+	N	Y	Y	expressed protein
Chr5	LOC_Os05g28010	16343854	16346618	-	N	Y	Y	TATA-binding protein-associated factor TAFII55 family protein	putative	expressed
Chr5	LOC_Os05g28020	16351845	16352048	+	N	Y	Y	expressed protein
Chr5	LOC_Os05g28040	16362685	16364011	-	N	Y	Y	DUF640 domain containing protein	putative	expressed
Chr5	LOC_Os05g28050	16392852	16393514	-	N	Y	Y	expressed protein
Chr5	LOC_Os05g28090	16421495	16423221	-	N	Y	Y	expressed protein
Chr5	LOC_Os05g27749	16454935	16456152	-	N	Y	Y	expressed protein
Chr5	LOC_Os05g28140	16461398	16462066	-	N	Y	Y	expressed protein
Chr5	LOC_Os05g28150	16466130	16466923	-	N	Y	Y	lipase	putative	expressed
Chr5	LOC_Os05g28170	16469156	16472834	-	N	Y	Y	expressed protein
Chr5	LOC_Os05g28180	16477623	16485544	-	N	Y	Y	AMP deaminase	putative	expressed
Chr5	LOC_Os05g28190	16502935	16506624	-	N	Y	Y	ranBP1 domain containing protein	expressed
Chr5	LOC_Os05g28200	16512069	16517848	+	N	Y	Y	prenyltransferase	putative	expressed
Chr5	LOC_Os05g28210	16518574	16519496	-	N	Y	Y	small hydrophilic plant seed protein	putative	expressed
Chr5	LOC_Os05g28260	16544142	16546608	+	N	Y	Y	expressed protein
Chr5	LOC_Os05g28280	16552218	16555972	+	N	Y	Y	peptidase	M24 family protein	putative	expressed
Chr5	LOC_Os05g28290	16559745	16562530	+	N	Y	Y	ranBP1 domain containing protein	expressed
Chr5	LOC_Os05g28300	16566541	16577995	+	N	Y	Y	expressed protein
Chr5	LOC_Os05g28310	16580174	16580791	+	N	Y	Y	expressed protein
Chr5	LOC_Os05g28320	16582170	16583287	-	N	Y	Y	myb-like DNA-binding domain containing protein	putative	expressed
Chr5	LOC_Os05g28330	16584536	16587267	+	N	N	Y	hypothetical protein
Chr5	LOC_Os05g28350	16600597	16601813	-	N	Y	Y	AP2 domain containing protein	expressed
Chr5	LOC_Os05g28360	16616944	16617384	+	N	Y	Y	expressed protein
Chr5	LOC_Os05g28370	16622355	16625788	-	N	Y	N	expressed protein
Chr5	LOC_Os05g28390	16632801	16633499	+	N	Y	Y	expressed protein
Chr5	LOC_Os05g28404	16635392	16635838	-	N	Y	Y	expressed protein
Chr5	LOC_Os05g28440	16650648	16652708	-	N	Y	Y	expressed protein
Chr5	LOC_Os05g28450	16659281	16659712	+	N	Y	Y	minor ampullate silk protein MiSp1	putative	expressed
Chr5	LOC_Os05g28460	16662669	16664342	+	N	Y	Y	MEE12	putative	expressed
Chr5	LOC_Os05g28470	16665100	16671351	+	N	Y	Y	expressed protein
Chr5	LOC_Os05g28480	16672594	16675664	-	N	Y	Y	expressed protein
Chr5	LOC_Os05g28490	16680498	16681373	+	N	Y	Y	FAD-binding domain-containing protein	putative	expressed
Chr5	LOC_Os05g28500	16687048	16691082	+	N	Y	Y	ubiquitin family protein	putative	expressed
Chr5	LOC_Os05g28510	16696790	16701634	+	N	Y	N	importin subunit beta	putative	expressed
Chr5	LOC_Os05g28520	16702082	16705232	-	N	Y	Y	MRH1	putative	expressed
Chr5	LOC_Os05g28530	16717761	16718507	-	N	Y	Y	glutaredoxin	putative	expressed
Chr5	LOC_Os05g28570	16732425	16733901	+	N	Y	Y	expressed protein
Chr5	LOC_Os05g28580	16735178	16735879	+	N	N	Y	hypothetical protein
Chr5	LOC_Os05g28590	16739111	16741650	+	N	Y	Y	expressed protein
Chr5	LOC_Os05g28610	16749254	16750228	-	Y	N	Y	hypothetical protein
Chr5	LOC_Os05g28630	16781886	16786652	-	N	Y	Y	leaf senescence related protein	putative	expressed
Chr5	LOC_Os05g28650	16811872	16812120	-	N	Y	Y	expressed protein
Chr5	LOC_Os05g28690	16830126	16840003	+	N	Y	Y	expressed protein
Chr5	LOC_Os05g28720	16845905	16848027	+	N	Y	Y	PPR repeat containing protein	expressed
Chr5	LOC_Os05g28730	16850590	16853524	-	N	Y	Y	zinc finger	C3HC4 type domain containing protein	expressed
Chr5	LOC_Os05g28740	16859683	16860977	+	N	Y	Y	universal stress protein domain containing protein	putative	expressed
Chr5	LOC_Os05g28750	16861703	16862700	-	N	Y	Y	60S ribosomal protein L29-2	putative	expressed
Chr5	LOC_Os05g28760	16863402	16863737	+	N	Y	Y	GCRP1 - Glycine and cysteine rich family protein precursor	putative	expressed
Chr5	LOC_Os05g28770	16868431	16872373	+	N	Y	Y	GCRP9 - Glycine and cysteine rich family protein precursor	expressed
Chr5	LOC_Os05g28780	16874881	16876840	+	N	Y	Y	GCRP10 - Glycine and cysteine rich family protein precursor	expressed
Chr5	LOC_Os05g28800	16885866	16886754	-	N	Y	Y	LIPLESS1	putative	expressed
Chr5	LOC_Os05g28810	16887746	16888727	+	N	Y	Y	expressed protein
Chr5	LOC_Os05g28830	16896980	16899135	-	N	Y	Y	PMR5	putative	expressed
Chr5	LOC_Os05g28840	16908946	16910083	-	N	Y	Y	expressed protein
