# Supplementary material for: Identification of genomic loci regulating grain iron content in aus rice under two irrigation management systems
Source: Food Energy Secur. 2021 Sep 30;11(1):e329. doi: 10.1002/fes3.329 (PMC9286631; doi:10.1002/fes3.329)
Supplement: Supplementary file 8 — Table S7 [file FES3-11-0-s008.xlsx]

## Sheet: Sheet1
Supplementary Table S7: Genes within local LD of the QTL on chromosome 7 at 29.28 Mbp
chr	locus	start	stop	ori	is_TE	is_expressed	is_representative	annotation
Chr7	LOC_Os07g48596	29091952	29094140	-	N	Y	Y	Myb transcription factor	putative	expressed
Chr7	LOC_Os07g48602	29096528	29099860	-	N	Y	Y	EMB1011	putative	expressed
Chr7	LOC_Os07g48610	29109903	29111790	+	N	Y	Y	hydrolase	alpha/beta fold family domain containing protein	expressed
Chr7	LOC_Os07g48620	29112296	29115391	+	N	Y	Y	expressed protein
Chr7	LOC_Os07g48630	29115869	29118679	-	N	Y	Y	ethylene-insensitive 3	putative	expressed
Chr7	LOC_Os07g48640	29121890	29124961	+	N	Y	Y	short-chain dehydrogenase/reductase	putative	expressed
Chr7	LOC_Os07g48650	29130273	29132873	+	N	Y	Y	OsSub54 - Putative Subtilisin homologue	expressed
Chr7	LOC_Os07g48660	29144895	29147038	+	N	Y	Y	bZIP transcription factor domain containing protein	expressed
Chr7	LOC_Os07g48680	29152543	29153434	-	N	Y	Y	zinc finger	C3HC4 type domain containing protein	expressed
Chr7	LOC_Os07g48700	29155981	29162630	-	N	Y	Y	expressed protein
Chr7	LOC_Os07g48690	29162416	29166574	+	N	Y	Y	DUF630/DUF632 domains containing protein	putative	expressed
Chr7	LOC_Os07g48710	29171072	29172231	+	N	Y	Y	VQ domain containing protein	putative	expressed
Chr7	LOC_Os07g48720	29173992	29178326	+	N	Y	Y	MAG2	putative	expressed
Chr7	LOC_Os07g48730	29179661	29181610	+	N	Y	Y	tyrosine protein kinase domain containing protein	putative	expressed
Chr7	LOC_Os07g48750	29182947	29188670	+	N	Y	Y	alpha-N-arabinofuranosidase	putative	expressed
Chr7	LOC_Os07g48760	29190282	29194556	+	N	Y	Y	CAMK_KIN1/SNF1/Nim1_like.32 - CAMK includes calcium/calmodulin depedent protein kinases	expressed
Chr7	LOC_Os07g48770	29195071	29197465	-	N	Y	Y	serine hydrolase domain containing protein	expressed
Chr7	LOC_Os07g48780	29197727	29200392	-	N	Y	Y	OsCam1-2 - Calmodulin	expressed
Chr7	LOC_Os07g48790	29201996	29204556	-	N	Y	Y	SNF1-related protein kinase regulatory subunit beta-1	putative	expressed
Chr7	LOC_Os07g48800	29206933	29207571	-	N	Y	Y	VQ domain containing protein	putative	expressed
Chr7	LOC_Os07g48810	29209556	29212778	+	N	Y	Y	parvulin-type peptidyl prolyl cis/trans isomerase	putative	expressed
Chr7	LOC_Os07g48820	29213423	29217411	+	N	Y	Y	transcription factor	putative	expressed
Chr7	LOC_Os07g48830	29220283	29221843	-	N	Y	Y	glycosyl transferase 8 domain containing protein	putative	expressed
Chr7	LOC_Os07g48840	29225276	29228504	+	N	Y	N	Ser/Thr protein phosphatase family protein	putative	expressed
Chr7	LOC_Os07g48850	29227754	29232888	-	N	Y	N	PPR repeat containing protein	expressed
Chr7	LOC_Os07g48870	29242088	29243628	+	N	Y	Y	MYB family transcription factor	putative	expressed
Chr7	LOC_Os07g48880	29247384	29251970	-	N	Y	N	importin subunit alpha-1b	putative	expressed
Chr7	LOC_Os07g48890	29254446	29259937	+	N	Y	Y	expressed protein
Chr7	LOC_Os07g48900	29261210	29261983	-	N	Y	Y	expressed protein
Chr7	LOC_Os07g48920	29271520	29277745	-	N	Y	Y	aldehyde dehydrogenase	putative	expressed
Chr7	LOC_Os07g48930	29278344	29278964	+	N	Y	Y	expressed protein
Chr7	LOC_Os07g48940	29280094	29282008	-	N	Y	Y	OsFBDUF39 - F-box and DUF domain containing protein	expressed
Chr7	LOC_Os07g48950	29289228	29291615	-	N	Y	Y	aldehyde dehydrogenase 22A1 precursor	putative	expressed
Chr7	LOC_Os07g48960	29292308	29302842	-	N	Y	Y	OsLonP3 - Putative Lon protease homologue	expressed
Chr7	LOC_Os07g48970	29303741	29307647	+	N	Y	Y	OsPOP17 - Putative Prolyl Oligopeptidase homologue	expressed
Chr7	LOC_Os07g48980	29323094	29324723	+	N	Y	Y	nicotianamine synthase	putative	expressed
Chr7	LOC_Os07g49000	29338447	29341163	+	N	Y	Y	DNAJ heat shock N-terminal domain-containing protein	putative	expressed
Chr7	LOC_Os07g49010	29342988	29350836	-	N	Y	Y	TOPBP1B - Similar to DNA replication protein TOPBP1 from	expressed
Chr7	LOC_Os07g49020	29351649	29351915	-	N	Y	Y	expressed protein
Chr7	LOC_Os07g49030	29353044	29357315	-	N	Y	N	PHD-finger family protein	expressed
Chr7	LOC_Os07g49040	29363652	29370482	+	N	Y	Y	protein phosphotase protein	putative	expressed
Chr7	LOC_Os07g49050	29370547	29371698	-	N	Y	Y	expressed protein
Chr7	LOC_Os07g49070	29376261	29380972	+	N	Y	Y	expressed protein
Chr7	LOC_Os07g49080	29382724	29385096	-	N	Y	Y	COBRA-like protein 7 precursor	putative	expressed
Chr7	LOC_Os07g49090	29385690	29386604	-	N	Y	Y	WD-40 repeat family protein	putative	expressed
Chr7	LOC_Os07g49100	29388041	29390114	+	N	Y	Y	pectinesterase	putative	expressed
Chr7	LOC_Os07g49110	29392447	29401913	+	N	Y	Y	D-alanine--D-alanine ligase family	putative	expressed
Chr7	LOC_Os07g49114	29404417	29405293	+	N	Y	Y	wound-induced protein WI12	putative	expressed
Chr7	LOC_Os07g49120	29417888	29419191	-	N	Y	Y	sex determination protein tasselseed-2	putative	expressed
Chr7	LOC_Os07g49130	29428422	29428769	+	Y	Y	Y	expressed protein
Chr7	LOC_Os07g49140	29431042	29435262	+	N	Y	Y	expressed protein
Chr7	LOC_Os07g49150	29435670	29440132	-	N	Y	Y	26S protease regulatory subunit 4	putative	expressed
Chr7	LOC_Os07g49200	29458303	29459301	-	N	Y	Y	membrane associated DUF588 domain containing protein	putative	expressed
Chr7	LOC_Os07g49210	29465173	29475499	+	Y	Y	Y	helicase conserved C-terminal domain containing protein	expressed
